# Supplementary material for: Integrated radiogenomics analyses allow for subtype classification and improved outcome prognosis of patients with locally advanced HNSCC
Source: Sci Rep. 2022 Oct 6;12:16755. doi: 10.1038/s41598-022-21159-7 (PMC9537286; doi:10.1038/s41598-022-21159-7)
Supplement: Supplementary file 1 — Supplementary Information 1. [file 41598_2022_21159_MOESM1_ESM.csv]

id_subject	Training_Validation	LRC	LRCtime	HPV16	Type	DNA_repair_class	GARD_class	Immune_class	Hypoxia_class	Radiosensitivity31_class	EMT_class	HALLMARK_HEDGEHOG_SIGNALING	HALLMARK_E2F_TARGETS	stat_mean	stat_var	stat_skew	stat_kurt	stat_median	stat_p10	stat_p90	stat_iqr	stat_mad	stat_rmad	stat_medad	stat_cov	stat_qcod	stat_energy	stat_rms	ivh_v10	ivh_v25	ivh_v75	ivh_i10	ivh_i25	ivh_i50	ivh_i75	ivh_i90	ivh_diff_v25_v75	ivh_diff_i10_i90	ivh_diff_i25_i75	ivh_auc	ih_mean_fbn_n32	ih_var_fbn_n32	ih_skew_fbn_n32	ih_kurt_fbn_n32	ih_median_fbn_n32	ih_p10_fbn_n32	ih_p90_fbn_n32	ih_mode_fbn_n32	ih_iqr_fbn_n32
1	0	0	54.47	0	Basal	1	2	1	2	1	1	0.15012976940796	0.126102557890112	42.1425933837891	1064.78430175781	-1.70509052276611	8.09144839876327	44	14	74	28	20.870634503486	11.754811540304	20.7811241149902	0.77430053972549	0.311111111111111	41597712	53.2990773002419	0.993375674383665	0.98340503995083	0.0199412688656696	682	637	591	552	500	0.96346377108516	182	85	0.58460410147223	19.185959161374	10.1307541626428	-1.67533644337793	7.87522094056222	19	16	22	19	3
2	0	0	54.41	0	Inconclusive	2	1	2	2	2	2	-0.272950072508214	-0.511750738443244	46.6823608209487	1344.49064232675	-1.25737435359811	7.06527060887497	52.2005738916589	20.1521385683288	80.8880896816509	34.8041390539779	24.5020761367518	14.8886029805454	24.0250218004252	0.588561660368384	0.259426385765751	61568363.0598856	58.7085654778269	0.997708611162669	0.992045062678027	0.259291995468361	744.63345931142	703.838672991609	660.644412932351	602.018306184971	536.490515291883	0.707349358478065	212.322609509428	106.748130771319	0.64479911837902	21.1131773831193	12.8739655840531	-1.25401099977456	6.81486108940742	21.6956025066593	17.5687882824407	24.4880578262835	21.2930552844332	3.5892043290094
3	0	0	11.1	0	Mesenchymal	2	1	2	2	2	2	-0.185516679669288	-0.492899907661074	40.9300384521484	1188.48901367188	-1.55307817459106	8.01975154481125	45	13	65	20	20.2561336950784	9.13997752807116	19.7547435760498	0.842277953207545	0.227272727272727	161933005	53.5143904970732	0.99285524803254	0.978884074630825	0.0294809443805818	653	620	592	559	495	0.949403130250243	158	61	0.579170097677481	19.0257670881599	11.2466435114077	-1.54620617204553	7.90836433198872	19	16	21	20	2
4	0	1	1.31	0	Inconclusive	1	2	2	2	1	1	0.225381014001183	0.474494735937297	39.1854138858406	693.428756124726	-0.342667153849693	6.00997414262612	43.2793571050361	12.8355683171271	66.2964107632179	26.8048417092544	18.4637792961756	11.4446146653863	18.3151751074351	0.593344489160169	0.271589278103294	95829806.5231898	50.2314505701094	0.999384474590958	0.997421741422664	0.0649247999223237	672.523968441257	639.429197699658	605.281658992663	559.406781810202	508.226376322687	0.927116160087664	164.405788785067	81.4511667986428	0.597866834715343	19.6184143319957	6.59964470334874	-0.347252987697432	5.78749601728618	20.0890554240318	16.4972861252511	21.9482856411123	20.111811931792	2.50001331633144
5	0	1	28.35	0	Basal	1	2	1	1	1	1	0.187970260552373	0.320483316536465	36.041481798574	1063.74324206944	-1.20005424972645	7.60626770505724	40.6554698148529	6.73842644112562	64.1231819881321	25.804929541164	20.6299369045946	11.3202919513234	20.2462523697915	0.723676950894653	0.28684906840853	40797234.654059	48.6554936583892	0.995492470982353	0.986992303870333	0.0148725442542745	661.934462788995	624.21436101652	589.156585029647	545.571871298914	483.69523683999	0.970145753351703	177.716016764056	78.9214704013752	0.578027667160046	18.9873121719703	10.1342839763569	-1.19543173508389	7.35645994502179	19.5535397298226	15.9615350466563	21.4403312040781	20.111811931792	2.50001331633144
6	0	0	51.15	0	Atypical	2	1	2	2	2	2	-0.26747860165848	-0.53030472060512	43.6685220185152	903.929694110368	-1.42192805659073	7.81939210192485	49.0519091434391	18.5262340680618	71.8847133277242	24.8050173730736	19.6588158146738	11.0972483247342	19.0738558762332	0.570492260954706	0.219477193043754	52122697.371547	54.9271717414352	0.998398543729107	0.996061113434382	0.214848227529252	700.258388006704	670.366032288705	641.294324176732	599.251324082713	530.624373241672	0.760800236470129	171.327107334142	75.8858347246541	0.62616503369882	20.5244706794789	8.60038521595436	-1.42233058931272	7.58209693786891	21.1600868124501	17.5687882824407	22.9641945151808	21.8836769607538	2.50001331633144
7	0	1	4.83	0	Classical	2	1	2	2	2	2	-0.345851722187823	-0.378312758698942	44.1370801222396	554.07914510742	-3.54974633296558	19.6562368635019	48.7895204144207	31.1269939451315	68.15917828472	16.3057639443049	13.3790732969302	7.06637323598814	13.0765364773928	0.51471351279414	0.167862094836269	164390048.482271	54.5072494394107	0.997920883148834	0.994023845375302	0.209517614301608	682.104949745684	657.687001719424	639.68181678043	614.746423855357	580.753223488924	0.764319207809996	102.113921843397	49.0710529136178	0.629115530779487	20.6171930191665	5.29742942523825	-3.50379859100469	19.0591298853769	21.1600868124501	19.1760415182251	22.4562400781466	21.2930552844332	1.95541780999246
8	0	1	8.38	0	Inconclusive	1	1	1	1	2	1	0.314778430619171	-0.44249331783996	50.6787223815918	461.988250732422	0.747694134712219	11.3957969515592	50	32	67	17	13.1433707797396	7.14480682746884	13.1261892318726	0.424121030201329	0.171717171717172	95527880	55.0483632283932	0.999682781372922	0.998667681766273	0.027598020555767	655	627	603	575	548	0.971069661210506	107	52	0.603917869144363	19.8140147189443	4.55089989522809	0.709492412940507	10.7644682928088	20	18	21	20	2
9	0	0	35.09	0	Mesenchymal	2	1	2	2	2	2	-0.207722239578874	-0.584746465699948	40.3825477467839	699.610196633642	-1.62963242690131	9.49339446260461	44.853689479146	18.119757942995	67.227794523969	24.3050612890283	17.5140118995617	10.4426665645516	17.2573370131202	0.578041406628732	0.237783230649741	163364273.731815	51.3482944188948	0.998583108069305	0.994315577501844	0.105176879983104	679.583638876098	649.065260932312	617.106713232208	577.668863685103	530.091087600744	0.879316232700947	150.030742567759	74.3680168862936	0.607138666000121	19.9116182201818	6.80386429410803	-1.60732117632016	9.17796861043663	20.0890554240318	17.5687882824407	21.9482856411123	20.111811931792	2.50001331633144
10	0	1	7.26	0	Inconclusive	2	1	2	1	1	2	-0.224545090419795	-0.437783621119817	35.524772644043	566.100769042969	-2.63351440429688	15.1985690016635	39	16	54	18	14.3407172992221	7.69882234872589	13.9262561798096	0.66975438436418	0.236842105263158	192447599	42.7566762252573	0.997055191412558	0.988923719958203	0.00376175548589341	620	598	574	544	505	0.985161964472309	115	54	0.562745970060495	18.5031632943859	5.40813571409679	-2.58142661516614	14.6776532207675	19	17	20	19	2
11	0	1	4.63	0	Inconclusive	2	1	2	2	2	2	-0.192034118715193	-0.54822112957334	40.49049285838	1018.13881610444	-1.32905401139821	8.21337582953509	44.853689479146	15.6809011925944	70.3324070598057	26.8048417092544	20.3598821199276	11.53067505172	20.1028899731613	0.627166300043877	0.254552069040915	430019585.264437	52.3311650950086	0.99716038695349	0.991032571664932	0.109094796885976	692.694455397946	651.601067046168	615.494205835906	572.688295901039	519.42537478218	0.8712416061935	174.521562049099	81.4511667986428	0.606103201450743	19.881493090787	9.70360633627894	-1.32869799436229	7.97392512378944	20.0890554240318	17.0330372038459	22.4562400781466	20.111811931792	2.50001331633144
12	0	0	49.61	0	Inconclusive	2	1	2	2	2	2	-0.237572887978469	0.314952324972855	42.6589196589716	1095.20761407557	-1.55441965968535	9.04216602814538	46.6904105822742	20.5586146933956	73.7474808492262	26.3048856252092	20.5287367377149	11.3918246958762	20.337854588938	0.607128075539953	0.236535844531041	94605453.9947279	54.4747586676133	0.996608012903798	0.989772523007905	0.157471259850002	709.335107137214	663.772936392679	626.244255144583	587.076602832779	538.090372214667	0.816633120280608	173.45674381078	80.4392882397357	0.619333458231594	20.3010137878415	10.5057859902952	-1.55920920005187	8.81590181826163	20.6245711182409	17.5687882824407	22.9641945151808	20.111811931792	2.50001331633144
13	0	1	1.45	0	Inconclusive	1	2	1	2	1	1	0.333828254192877	-0.392130993082172	39.9165272246359	1267.17706332826	-0.768039980232821	6.37660750833954	43.8041345630727	10.8031876917933	73.4370195956426	29.3046221294805	22.9479721400436	12.9539270495479	22.743947769652	0.671510528346226	0.27768984124412	121185806.351686	52.5050566153283	0.997400680503322	0.990104582914007	0.0999464702684858	707.822320615463	651.601067046168	608.506673785266	564.387349594266	500.227091708764	0.880229478511096	209.660563913631	89.0402559904455	0.602480719666024	19.7659908457468	12.068454771192	-0.774381045140684	6.1691114644341	20.0890554240318	16.4972861252511	22.9641945151808	20.111811931792	3.04460882267042
14	0	0	60.39	0	Classical	1	2	2	1	1	2	0.44039455705727	0.545912442469327	40.331085899535	1092.53824083385	-0.594833944442432	5.95558278801791	44.5913007501277	12.0226160669936	72.1951745813078	30.3045342975709	22.2786294896342	13.2628078268202	22.0298906162318	0.6403429727575	0.284961712507985	182377321.779036	52.3922672846998	0.998565341722433	0.993932439360044	0.112326725188159	701.771174528456	653.122550714482	613.881698439605	562.727160332912	505.026662477118	0.871019253740253	198.47997241128	92.0758916671666	0.605096475472125	19.8498008704478	10.4052838971973	-0.601462691178263	5.75632772887797	20.0890554240318	16.4972861252511	22.9641945151808	20.111811931792	3.04460882267042
15	0	0	59.33	0	Inconclusive	1	2	1	1	1	2	-0.167789658580763	-0.123146480986319	38.5265966684472	891.991326204276	-0.958479672210064	8.07182409642156	42.4921909179811	14.4614728173941	67.227794523969	22.8051930368927	18.7290714624449	10.1869038455845	18.5873624185728	0.639580624247648	0.244339535102948	309076548.680187	50.2347214837184	0.998018566694847	0.992146155142294	0.0379630342655369	677.566590180429	630.300295689775	600.444136803758	562.727160332912	514.625804013826	0.950688186638869	163.340970546748	69.3086240917584	0.593711318640294	19.4865452203349	8.50224989601404	-0.965272812980273	7.83997561120154	19.5535397298226	17.0330372038459	21.9482856411123	20.111811931792	2.50001331633144
16	0	1	4.21	0	Basal	2	1	1	2	1	2	-0.298173598490267	-0.39106011342996	52.0080528259277	1523.27600097656	-0.921666979789734	4.21570478570768	55	10	91	36	26.6849667996822	15.4806041461317	26.5351734161377	0.750444719062108	0.333333333333333	174308064	65.0254962012569	0.995318261207064	0.984111197360761	0.0746409858334951	732	674	623	565	486	0.909470211527266	246	109	0.6127745249616	20.0939743838541	14.3790981767162	-0.920316766828761	4.15213441086815	20	16	24	20	3
17	0	1	7.36	0	Basal	1	1	2	1	1	2	-0.260188276531958	-0.181902037773158	46.4804426524425	720.250667579984	-1.14318425158549	9.33354835451044	50.3638527885306	28.2816610696641	77.1625546386467	26.3048856252092	18.1287830922742	11.1436934253265	18.0580484867858	0.52071263304471	0.218955496420599	103580099.230398	57.1516502466346	0.998656355902668	0.996249252031599	0.235584566502501	725.471496702565	682.537901635216	647.206851296504	606.445477548584	565.821225542934	0.738228662078594	162.808561427588	81.4511667986428	0.641617680588237	21.0202126542287	7.13913742210255	-1.15123719563775	9.13527408647631	21.1600868124501	18.6402904396303	23.472148952215	21.2930552844332	2.50001331633144
18	0	0	50.07	0	Mesenchymal	2	1	2	2	2	2	-0.198400685469955	-0.581724539042636	41.5383835232975	915.229277558587	-2.54182142525522	11.9984962320325	46.6904105822742	22.1845191936627	68.4696395383037	21.305324784757	17.7527114299709	9.20753230936816	17.2044489085494	0.597340067078311	0.207013789072852	94843342.1017735	52.9977128041619	0.996074811801325	0.989020981262854	0.13667520852645	683.617736267436	653.122550714482	626.781757610017	592.610567037295	545.023085546734	0.83862348239647	139.382560184567	64.7551705766768	0.612719402907641	20.0929935487568	8.7339194734927	-2.52588613164948	11.6722140102273	20.6245711182409	18.1045393610355	22.4562400781466	20.7024336081126	1.95541780999246
19	0	1	3.22	0	Mesenchymal	2	1	2	2	1	2	0.359862699275023	-0.600633508092278	35.0369546021832	1306.31836191616	-0.456006210233924	5.164856659744	39.6059148987796	-0.984619935142902	66.2964107632179	31.3044464656613	24.1540379709874	13.9840113706763	23.7792592654752	0.797022560276045	0.357680425146631	112169398.555248	48.6447002078745	0.997971657113073	0.987669250002356	0.0290038499554389	672.523968441257	624.21436101652	582.70655544444	527.309789424013	453.297955307082	0.955393770146821	219.243928058503	95.6174666233412	0.571684054703934	18.7830139828835	12.4619509410268	-0.460508696541842	4.96422579353094	19.0180240356135	14.8900328894667	21.9482856411123	20.111811931792	3.04460882267042
20	0	0	58.18	0	Mesenchymal	2	1	2	1	1	2	0.215978868931926	-0.663716873866957	41.2138206972707	528.553863123481	-1.04107101427384	9.39843023459131	44.853689479146	20.9650908184624	67.8487170311363	22.3052369528475	15.7106664902409	9.56354345853758	15.6833544169515	0.537014678101717	0.222055645430217	287324168.535163	51.6442310654794	0.999206077839843	0.996800093590002	0.0887240281937387	680.592163223933	645.515132372913	615.494205835906	580.989242207812	540.22351477838	0.900249017320425	140.979787542046	67.7908062533978	0.610670711228865	20.0272725154729	5.04832142127272	-1.03482959212867	9.12442172351107	20.0890554240318	17.5687882824407	21.9482856411123	20.111811931792	2.50001331633144
21	0	0	30.23	1	Inconclusive	2	1	2	2	2	2	-0.311287236959945	0.474209262044296	36.2304916381836	680.920349121094	-1.60235822200775	10.0597147465755	38	13	61	23	16.9175089354441	9.82327089293278	16.8539619445801	0.720234514154813	0.306666666666667	45935647	44.6493183217271	0.997005468275323	0.99066921274195	0.0101987674681018	641	605	571	535	495	0.980470445273848	146	70	0.564903828400921	18.5657928999219	6.49087570365934	-1.56729167026019	9.6777291416718	19	16	21	19	2
22	0	1	2.99	0	Inconclusive	2	1	2	2	2	2	-0.238309396232733	-0.257125753822001	27.9917053455561	1154.75432474502	-0.220962257036454	6.67116155028755	31.9966417572484	-6.6752856860776	52.9465768591197	21.8052808688023	20.4046817492132	10.097633300771	20.0146428965021	1.20198840457646	0.429683871759323	43816718.6807153	43.3877781415109	0.993073739833504	0.975811231778393	-0.0337594996031479	606.969885832018	564.369336729511	535.40633848626	493.552607776469	430.366672747169	1.01075171193637	172.92433469162	66.7789276944908	0.527216123838914	17.3641379523444	11.0296934137329	-0.225139538951792	6.43434079943881	17.411476952986	14.3542818108719	19.9164678929754	17.7493252265096	2.50001331633144
23	0	1	7.49	0	Inconclusive	2	1	2	2	2	2	0.169245907026052	-0.378464062584163	41.952564239502	1079.69396972656	-0.695219278335571	7.42527365266126	43	15	67	22	19.5574817910455	9.33070502067796	19.5330276489258	0.783234531994342	0.255813953488372	86923658	53.2889707824848	0.995916367200261	0.986671022541653	0.0413263639333551	659	620	586	553	502	0.945344658608298	157	67	0.582249989290172	19.1228683436785	10.2034920666261	-0.697387231290058	7.28512585068599	19	17	22	19	2
24	0	0	47.87	0	Atypical	2	1	2	2	2	2	0.231108962733416	-0.416557502303511	30.3908786773682	926.199768066406	-1.69186115264893	7.60488847481379	35	1	55	25	19.8810977999959	10.9931707531653	19.4043369293213	1.00140343582936	0.384615384615385	29691292	43.0094115546266	0.993832159990032	0.982057192698274	0.0115257616347891	628	598	567	521	463	0.970531431063485	165	77	0.552208616316772	18.1513301351941	8.91230571937036	-1.67889145229958	7.48523930927762	19	15	21	19	3
25	0	0	46.19	0	Inconclusive	2	1	2	2	2	2	-0.176625060367246	-0.470874086311838	30.5912761688232	799.241943359375	-2.63301205635071	11.5541523224631	37	6	51	18	17.1329370462201	8.31447410735016	16.0479373931885	0.924148023137039	0.257142857142857	57007191	41.6540732125151	0.993943267591916	0.980155831507183	0.00331750669588504	614	593	572	538	477	0.976838324811298	137	55	0.551152747585667	18.1290479668858	7.68897116570502	-2.57847154037668	11.1942166193226	19	16	20	19	1
26	0	1	5.49	0	Inconclusive	1	1	2	1	1	1	0.331110524682006	-0.351969234353444	43.0497897603198	450.627404113436	-1.14824655359773	12.4946982026244	46.1656331242376	27.4687088195306	69.4010232990547	18.3055882804857	13.8844480464867	8.09749018705545	13.9236603883007	0.505223048957489	0.187404248586026	147447116.601591	53.19368611015	0.999247106009506	0.997151039753014	0.108935473294147	688.156095832691	648.558099709541	623.556742817414	597.591134821359	566.354511183862	0.878441175127917	122.877877490621	55.6482635465135	0.622262002534212	20.3964147844407	4.30871584244672	-1.14103581445907	12.0860867082825	20.6245711182409	18.6402904396303	22.4562400781466	20.111811931792	1.95541780999246
27	0	1	4.93	0	Inconclusive	2	1	2	2	2	2	-0.18267311685406	-0.485604890269262	38.5763098494207	455.086710634558	-1.99628132613311	12.783659805753	42.7545796469994	18.9327101931285	62.5708757202137	19.3055004485762	14.0838174645504	8.34489818767504	13.9666141428742	0.551620947133154	0.213815296358824	126722436.222448	48.9320954694652	0.998688422546962	0.995818678953319	0.00588328095384754	654.370530180237	627.257328353148	602.056644200059	571.028106639685	532.224230164457	0.990157608713714	121.280650133142	58.6838992232346	0.594025515749826	19.4971010673475	4.34848047121836	-1.97216842450846	12.3778718036053	19.5535397298226	17.5687882824407	21.4403312040781	20.111811931792	1.95541780999246
28	0	0	69.26	0	Inconclusive	1	1	2	2	1	2	-0.164828713342905	0.412784302395499	46.7111802232089	625.492778580387	-1.860439900433	12.329798629766	50.8886302465673	30.7205178200647	74.9893258635609	23.3051491209379	16.3523876178147	9.83758652646343	16.2917157700948	0.506152295355315	0.20016894946896	123852886.564354	57.1605802339037	0.998819213598705	0.996124066780046	0.261252222277262	715.386253224221	682.030740412444	652.044373485409	616.960009537163	578.086795284283	0.709878245725947	139.914969303727	71.3323812095725	0.644617361498883	21.1148984417545	6.05159771326159	-1.84572647310983	11.9679747679552	21.1600868124501	19.1760415182251	23.472148952215	21.2930552844332	2.50001331633144
29	0	1	11.56	0	Inconclusive	2	1	2	2	2	2	-0.352761506842779	-0.39898668867389	43.4540790997925	912.665760758022	-1.67582995283465	9.53516221465897	48.5271316854024	20.5586146933956	72.5056358348915	27.3047977932996	19.6663802293178	11.570364976186	19.2637463666919	0.573982358977776	0.238236071621025	126220041.262757	54.7498736992457	0.997695441713798	0.993214302988502	0.197267466200702	703.283961050208	670.366032288705	638.069309384129	590.95037777594	538.623657855595	0.776851718797397	166.535425261705	83.4749239164568	0.624811879624186	20.4781971449389	8.69654230568529	-1.67384083714327	9.28372584458685	20.6245711182409	17.5687882824407	22.9641945151808	21.8836769607538	2.50001331633144
30	0	0	50.1	1	Inconclusive	2	1	2	2	2	2	0.310059863087983	0.473509737195754	37.076366878037	1173.50632957353	-1.78571936076132	8.24902196324418	42.7545796469994	6.33195031605885	65.0545657488832	22.8051930368927	20.912743310693	10.6362429768051	19.9809692060964	0.716802936429456	0.244339535102948	67378448.9420814	49.8489898654515	0.993850191164921	0.982864458831371	0.0326145700950946	666.47282235425	630.300295689775	602.056644200059	562.727160332912	482.095379917205	0.945909598352283	184.104926193971	69.3086240917584	0.584558785192677	19.1940819214396	11.1873853476019	-1.7851075103143	8.01569544175938	19.5535397298226	15.9615350466563	21.9482856411123	20.111811931792	2.50001331633144
31	0	1	50.43	0	Inconclusive	1	2	1	2	1	2	0.318368463711952	0.189888762040218	38.2428169250488	1049.48181152344	-0.206901699304581	5.2700802467019	39	6	68	28	21.3879722926975	11.8565516703999	21.3669109344482	0.847105660312436	0.368421052631579	175381371	50.1196498723955	0.997264315792489	0.991406227620384	0.0395170299922656	662	614	574	529	474	0.951889197628119	188	85	0.571014976419027	18.7627832364147	9.94581935835315	-0.216217962725873	5.16589144857254	19	16	22	19	3
32	0	0	36.24	0	Basal	2	2	2	1	1	1	0.166258447926469	-0.281392805032643	41.7164459228516	344.531219482422	-0.547452688217163	4.63142509980023	42	21	63	20	13.4338857607745	8.56038811967798	13.4241161346436	0.444945674864284	0.238095238095238	167794482	45.6595222670988	0.999888177921352	0.999416040255948	0.0042989376902528	656	622	591	560	526	0.995117102565696	130	62	0.589216774704754	19.3272659501771	3.45711393268729	-0.493247566914244	4.28087608366547	19	17	21	19	2
33	0	0	16.59	1	Atypical	1	1	2	2	2	2	-0.305746822457398	-0.279379895119602	29.1129684448242	1322.2470703125	-1.36375713348389	5.50738869437578	34	-7	60	25	23.0322647497661	11.4663281945389	22.5433959960938	1.24902122076174	0.373134328358209	261294906	46.5810149663069	0.991347239752873	0.970014282867203	0.0196057264332691	638	595	559	520	435	0.950408556433934	203	75	0.543313774812479	17.8760047830997	12.5237203831566	-1.35204868470576	5.40631752093101	18	14	21	18	3
34	0	0	11.47	0	Basal	1	2	1	1	1	1	0.343814384541041	0.433821719933809	45.9818496704102	829.407836914062	0.52320259809494	1.84800291909811	44	12	82	32	21.3969521150399	13.9008549681497	21.3294010162354	0.626321946900951	0.355555555555556	38928008	54.2562370787725	0.999924379915305	0.999697519661222	0.0387174833635814	698	633	580	534	481	0.960980036297641	217	99	0.585669607901913	19.2340441621295	8.23764619768673	0.495453931544705	1.79417491681474	19	16	23	19	3
35	0	1	2.6	0	Basal	2	1	1	1	2	1	0.172283518810404	-0.276067482272054	30.4970512390137	359.719421386719	-1.53457689285278	10.2306142599453	32	10	51	21	13.4089900619322	8.68206580045345	13.3494720458984	0.62190506470476	0.333333333333333	48778655	35.914628112622	0.999048047174551	0.997011925853452	0.00158658804241474	628	600	568	534	500	0.995425337811037	128	66	0.562861272039684	18.5018906840839	3.68131038464416	-1.47249537999138	9.64771290410161	19	16	21	19	2
36	0	0	10.55	0	Atypical	2	1	2	2	2	2	-0.391305424200442	-0.434168632863884	37.9648628234863	1297.18969726562	-1.940593957901	6.12951269492778	45	-1	70	30	23.9617916261117	13.076588329476	23.0622043609619	0.948680361371676	0.348837209302326	55646694	52.3308551956856	0.991387795275591	0.975738188976378	0.0220964566929134	689	652	611	558	467	0.953641732283465	222	94	0.588039097168034	19.3477854330709	13.0568504106539	-1.92197760670599	6.04519006222845	20	15	23	20	3
37	0	0	53.88	0	Classical	1	2	1	1	1	1	0.261085947705027	0.243296581598598	42.0918197631836	707.476135253906	-3.18533658981323	16.244668863743	46	25	60	15	14.5894072656383	6.59788608551025	13.9649353027344	0.631914317269522	0.164835164835165	30402360	49.7915085570868	0.995107233140341	0.984995514963712	0.00627905080322921	644	622	601	576	537	0.978716464160483	107	46	0.588019316715394	19.2870423224333	6.85000497635445	-3.12461066648482	15.8412996263309	20	18	21	20	1
38	0	0	53.88	0	Atypical	2	1	2	2	2	2	0.178353321069973	-0.577816590347562	37.4925994873047	1655.40734863281	-0.842031836509705	2.91584595898912	43	-10	75	35	28.0843029022217	15.7193307876587	27.6347541809082	1.0851927579601	0.432098765432099	13652519	55.3272348378103	0.994618834080717	0.974663677130045	0.052914798206278	685	634	588	527	427	0.921748878923767	258	107	0.570450607558231	18.7260089686099	15.73344909409	-0.826162281867081	2.85455436458972	19	14	22	20	4
39	0	0	48.3	1	Atypical	2	1	2	2	2	2	-0.392771706770425	0.376510791069282	33.0335540771484	525.240356445312	-0.894838392734528	8.30800524974812	34	9	57	23	15.997519493103	10.1050281524658	15.9836444854736	0.693783140279507	0.343283582089552	13440836	40.2051803173867	0.998436560432952	0.995429945880938	0.0143114852675887	667	629	593	555	513	0.981118460613349	154	74	0.589118402828565	19.3342152736019	5.62985156400003	-0.896236502362683	8.11728064704508	19	17	22	20	3
40	0	0	16.43	0	Inconclusive	2	1	2	2	1	1	0.210524369235348	-0.449966432212507	36.9706916809082	609.694641113281	-2.74083137512207	15.583206780388	39	19	58	18	14.5969305846292	7.92253594308723	14.4278631210327	0.667880268505009	0.230769230769231	99680330	44.4581756947365	0.995994606598985	0.987646732233503	0.00444162436548223	632	602	574	547	514	0.98320510786802	118	55	0.567133906987571	18.6400697969543	5.82619263472229	-2.67911286967301	15.0217727575545	19	17	21	19	2
41	0	1	4.73	0	Basal	1	1	1	2	1	1	-0.172456397085386	-0.175215334251628	36.8546867370605	1378.15856933594	-0.506617486476898	4.62045289293798	38	1	71	27	23.7177164709923	12.122277445186	23.6616973876953	1.00729544683782	0.36	309607304	52.3113095685414	0.995147647625529	0.982155010120116	0.0443782536834569	671	611	571	529	459	0.937776756436659	212	82	0.566793258465597	18.6304876216403	13.0241097038025	-0.513331163955399	4.54506128909005	19	15	22	19	3
42	0	1	13.86	0	Mesenchymal	2	1	2	2	1	2	0.286603601561123	-0.573321581754224	29.2615734542211	996.443938250312	-0.456674822872495	6.92751689795182	33.0461966733217	-2.20404831034319	55.4302668877891	23.3051491209379	19.5540922656314	10.1838005855701	19.3197197483824	1.01907394247368	0.411700040249625	67928159.8076015	43.4198524754723	0.994864161109518	0.981760748606019	-0.0343086696766972	619.072178006031	573.498238739394	541.856368071466	499.086571980984	448.498384538728	1.01818572146345	167.600243500025	70.8264419301189	0.535233875174847	17.6186554963752	9.51555159102327	-0.463767653667217	6.69254945728444	17.9469926471951	14.8900328894667	20.4244223300096	17.7493252265096	1.95541780999246
43	0	0	47.41	0	Inconclusive	1	2	1	1	2	2	-0.244522962458697	0.362271562778675	31.7382373809814	1318.359375	1.01413464546204	5.39819593288946	27	5	65	24	22.4072564128315	10.5969561696597	21.827766418457	1.14402127738991	0.428571428571429	124065012	48.2251659320688	0.99715067671428	0.990308551718967	0.060679338657069	653	577	538	505	471	0.929629213061898	182	72	0.551298758736992	18.1327372249091	12.4358918702512	0.993679650968969	5.30223504721696	18	16	21	17	2
44	0	1	5.59	0	Inconclusive	1	1	2	2	1	2	0.328878375346724	-0.200877395136967	38.9525947570801	876.906066894531	-0.629269063472748	7.45731806764608	40	12	64	22	18.3957901603349	9.61869350087671	18.3765525817871	0.760221494468546	0.282051282051282	73990771	48.9307000031244	0.997023039088791	0.989968936060057	0.0353675899559928	650	608	577	541	492	0.954601346104064	158	67	0.573149466448069	18.8363318664251	8.30825027764619	-0.629646401822184	7.27523735114894	19	16	21	19	2
45	0	1	9.89	0	Inconclusive	2	1	2	2	2	2	-0.252153603543378	-0.301814077826854	29.6423759460449	1137.09545898438	-2.00541138648987	7.82376760180585	34	3	57	21	20.2661229674878	9.53222230423328	19.7237205505371	1.13758917709951	0.313432835820896	46885358	44.8975971538619	0.990627284062083	0.970806999441077	0.0112644567694226	629	589	559	526	465	0.959542542671654	164	63	0.544912598225294	17.9319403241756	10.7713685684324	-1.97159106339858	7.59286606917638	18	15	21	18	2
46	0	1	9.49	1	Inconclusive	1	1	2	1	2	2	-0.206862052231451	0.509558187818866	45.1745185852051	630.842956542969	-0.191367283463478	12.3088327056555	45	25	62	13	13.8410318753415	6.25587992663662	13.8301057815552	0.555990148110018	0.146067415730337	94774216	51.687306159645	0.998365045806906	0.994446793516561	0.0358280479210712	644	611	592	571	532	0.95861874559549	112	40	0.592009528908754	19.449837914024	5.99220540008472	-0.214171697225482	11.9148452833882	19	17	21	19	1
47	0	1	21.49	0	Basal	1	2	1	1	1	1	0.407174290516951	0.537639076401196	23.8028793334961	1436.18688964844	-1.38848006725311	4.63188227505387	28	-12	60	33	25.290504679478	14.1132453238005	24.9971961975098	1.59212068197284	0.6	42854888	44.7521176359317	0.987942798392373	0.962379661650621	0.0127582017010935	640	591	543	491	421	0.949621459949528	219	100	0.52879643827396	17.4021871202916	13.6162621573404	-1.37440301716037	4.56010781170804	18	14	21	18	3
48	0	0	4.11	0	Basal	1	2	1	1	1	1	0.391348147500067	-0.36940256862882	29.6629695892334	758.292785644531	-0.437534242868423	4.88997299105528	31	-1	59	30	19.8274152357977	12.7944389318433	19.8069972991943	0.928333099840903	0.5	43118627	40.4744791896548	0.998366323467953	0.992933399186961	0.011549713156795	635	592	550	502	453	0.981383686030166	182	90	0.544992791127057	17.9345009688082	7.19839974431919	-0.436112519947383	4.74389715932642	18	15	21	18	2
49	0	0	59.83	0	Basal	1	1	2	1	1	1	0.233566928667654	0.291260330502891	29.9347667694092	771.3271484375	-0.985067546367645	6.55587670351115	32	0	56	26	18.9834480285645	11.3806009292603	18.873197555542	0.927776632588474	0.419354838709677	14569918	40.8340572740823	0.997024490730144	0.990615701533532	0.0144197756923781	630	593	556	514	459	0.976195925841154	171	79	0.549148713831708	18.0637445639734	7.43665533049517	-0.968081642736074	6.39782163946071	18	15	21	19	2
50	0	0	13.34	0	Classical	1	2	1	2	1	1	-0.226786154837597	0.596161139482689	25.8497428894043	767.965087890625	-1.77183187007904	7.92018053363515	29	-2	51	25	18.3517440118268	10.5614597334086	18.0852699279785	1.072048690828	0.43859649122807	72440043	37.8967363880583	0.995440126883426	0.985448057097542	0.0046590007930214	612	582	546	506	451	0.98078905630452	161	76	0.535028337219059	17.5985725614592	7.32002175306156	-1.73368458586042	7.7184838497132	18	15	20	18	2
51	0	0	63.08	1	Atypical	2	1	2	2	2	2	-0.272128729661957	0.272931487666376	26.0527000427246	834.615051269531	-1.37502551078796	8.34992330492853	27	3	52	24	18.2305507659912	10.2374229431152	18.1838626861572	1.10889485113955	0.428571428571429	11572665	38.9019297880177	0.995030731005623	0.98195370733621	0.0105923891722244	615	579	539	506	467	0.971361318163986	148	73	0.535639471038974	17.6199816921669	8.00884880311716	-1.34611414936447	8.14817376351623	18	15	20	18	2
52	0	0	63.77	0	Classical	1	2	1	2	1	2	0.219217701310019	0.458768732931628	35.6533813476562	1294.89904785156	-1.59959614276886	6.01465021548974	40	3	68	26	22.6551806553742	11.3689477987723	22.3016376495361	1.00929293068291	0.333333333333333	36053110	50.6562696143878	0.991245551601423	0.974021352313167	0.0274021352313167	668	619	583	540	469	0.94661921708185	199	79	0.568311478738525	18.6648398576512	12.4336463266676	-1.58411816101708	5.92510341969047	19	15	22	19	2
53	0	0	17.71	0	Classical	2	1	2	2	2	2	-0.190962660731722	-0.182993542566353	43.0637702941895	428.891906738281	-1.84300017356873	13.8149537033911	45	23	63	20	13.8315748181012	8.64696521518579	13.7489452362061	0.480907860027416	0.227272727272727	34625191	47.7847371026944	0.998812978106041	0.995054075441836	0.0073859140068584	655	627	598	564	530	0.987668161434977	125	63	0.591477688450783	19.4598390925877	4.36313255126523	-1.79358839679411	13.3193016573252	20	17	21	20	2
54	0	0	56.64	0	Inconclusive	2	1	2	2	1	2	0.18878991202126	-0.418789044054179	30.4060611724854	802.122924804688	-2.2945191860199	11.5948421843098	34	7	52	17	16.5239329699011	7.95528157478419	16.0369110107422	0.93145161374475	0.253731343283582	70029921	41.5531118283393	0.993416835149662	0.98089156270033	0.00801321564179691	614	583	559	532	477	0.972878347058533	137	51	0.547211976017637	18.0022683564278	7.63439497290815	-2.25730570818074	11.2640851459622	18	16	20	19	2
55	0	0	15.87	0	Atypical	2	1	2	2	2	2	-0.241580972876987	-0.259535761434446	41.8923759460449	686.883911132812	-3.11240553855896	15.397325340448	46	23	63	19	15.5374193191528	8.20062065124512	15.1853399276733	0.625614318249405	0.208791208791209	19920718	49.4152097699384	0.995954890904634	0.988967884285364	0.0967148810983084	749	721	689	654	609	0.892253003187056	140	67	0.673996440667193	22.0528315763668	8.79237920943686	-3.02183603032599	14.7397759965741	23	20	24	23	3
56	0	0	61.7	0	Atypical	2	1	2	2	2	2	-0.384698197937481	0.315520827452033	38.691764831543	837.590209960938	-1.92106735706329	10.4148883939833	42	14	62	21	17.6421587821163	9.26942475853566	17.3096790313721	0.747992523260458	0.253012048192771	48528095	48.3182459467352	0.99552583469643	0.985952083132878	0.0156355239103243	650	619	589	555	503	0.970316559222554	147	64	0.577608783612825	18.963581256615	8.06713321520531	-1.89605629539488	10.2895197990303	19	17	21	19	2
57	0	0	28.65	0	Inconclusive	2	1	2	2	2	2	0.281834442514936	-0.279771701653852	40.2205085754395	1495.32189941406	-1.03757905960083	5.32525066798289	43	5	75	21	23.4115845074164	10.5434379577637	23.1847686767578	0.96143469217666	0.247058823529412	33274973	55.7943621907988	0.991486574983628	0.975488820282533	0.051548320703527	682	615	585	552	470	0.923940499579006	212	63	0.575693665412068	18.8920385442979	14.1992153129497	-1.01692741809303	5.22850681242206	19	15	22	19	2
58	0	1	3.98	0	Mesenchymal	1	2	1	1	1	1	0.297303095028273	0.440085344191269	39.0693244934082	501.569458007812	-1.70752108097076	18.1112273698412	40	23	56	14	12.4767009169606	6.34545651715301	12.406156539917	0.573230961043391	0.175	137170796	45.033141088875	0.997841481985245	0.992652168127855	0.0112952586525525	626	598	577	556	526	0.981356909475303	100	42	0.573463297564777	18.849376838806	4.79997414559286	-1.68193303518646	17.5015734919482	19	17	20	19	2
59	0	0	6.14	0	Mesenchymal	1	2	1	1	1	1	0.340443583586018	-0.57302574398386	29.2236995697021	621.090209960938	-0.234475180506706	11.4368348689946	30	7	47	17	14.5716064184025	7.27534770965576	14.5335464477539	0.852790094700445	0.288135593220339	17962469	38.4072190885318	0.997454216966412	0.993840847499384	0.0174919931017492	598	571	547	520	477	0.976348854397635	121	51	0.543654601468513	17.8824012482549	5.91505285271422	-0.223870849926963	11.0285573501018	18	16	20	18	2
60	0	1	4.01	0	Inconclusive	2	2	1	1	1	1	0.359950044900597	-0.415607896352003	26.9562636105279	785.32186920725	-1.90168341725993	8.19739237489107	33.30858540234	-8.30119018634466	47.3582742946134	18.805544364531	18.1218856751201	9.21845060025935	16.0244025579413	1.17273896475829	0.363682604602519	32683094.5650413	41.0518057170418	0.993257643453303	0.980047688781425	-0.0508463678820458	621.0892267017	601.392105991813	584.856565306176	537.824321412592	450.631527102441	1.03439259647533	167.600243500025	63.2373527383162	0.557843150698872	18.3448705216216	9.7067830543142	-1.90799522045736	7.96322494598591	19.0180240356135	14.8900328894667	20.4244223300096	19.5211902554714	1.95541780999246
61	0	1	6.64	0	Atypical	2	1	2	2	2	2	-0.38959483851713	-0.461436825683108	53.4777870178223	1078.08569335938	0.728745460510254	5.36517556644448	48	28	92	22	20.8630816531347	10.1470676949204	20.1314067840576	0.613978571583696	0.224489795918367	288166764	62.7530219005913	0.998414802465255	0.995668037771431	0.0900146220807084	735	638	602	571	541	0.905653415690722	194	67	0.617228089425638	20.2379982781475	10.161567459554	0.711219684951361	5.28255078668311	20	18	24	20	2
62	0	1	10.35	0	Inconclusive	1	2	1	1	1	1	0.30016532962242	0.427283312010317	30.2070026397705	397.041595458984	-1.39736294746399	11.3917099184196	31	9	51	19	13.52485945635	8.41390985102876	13.4880714416504	0.659645144656596	0.301587301587302	34635051	36.1870589111134	0.998601081326326	0.995992287042988	0.00173919618889185	612	582	552	524	485	0.994253090854097	127	58	0.548288883991557	18.0229498279708	3.80767021265158	-1.34384419617353	11.0039190168191	18	16	20	18	2
63	0	1	3.48	0	Classical	1	2	1	2	1	2	0.240401151421665	0.559690519935908	23.2172565460205	1049.17370605469	-2.12543845176697	6.28994673959831	32	-11	50	30	22.4245746331977	12.9509220123291	21.0241394042969	1.39512396419772	0.555555555555556	16843039	39.852437623508	0.993493635077794	0.978877887788779	0.0462046204620462	731	702	666	593	509	0.932673267326733	222	109	0.6328146156529	20.7357850070721	14.3943111352962	-2.10231746299721	6.17761279352409	22	17	24	23	4
64	0	0	34.63	0	Atypical	1	1	2	2	2	2	-0.218720444725532	-0.266458237231434	49.9214401245117	1185.2587890625	-2.1238579750061	7.64429915079346	53	16	85	26	21.8050518035889	11.840874671936	21.5994472503662	0.689635305596293	0.236363636363636	26587686	60.6416656949433	0.995573997233748	0.98478561549101	0.375103734439834	847	786	732	692	599	0.609681881051176	248	94	0.719880392148719	23.5160442600277	15.7897149192029	-2.10557796330414	7.53482157947222	24	20	28	24	3
65	0	0	1.68	0	Inconclusive	2	1	2	1	1	2	0.145036332648274	-0.179850032884644	31.4105052947998	389.065795898438	-4.26615619659424	25.7680509007451	36	16	45	13	11.2115640080403	5.78790493192316	10.3741788864136	0.627966683754485	0.188405797101449	57413110	37.0903157508755	0.997963291321225	0.994632673599463	0.882493889873964	868	850	828	793	739	0.1121387837255	129	57	0.807130368015977	26.3426223223271	8.00962868196301	-4.19710049216592	25.2031115159573	27	24	28	27	2
66	0	1	11.47	0	Basal	2	1	2	2	1	2	-0.180676363614585	-0.252798370024861	25.7807388305664	839.59375	-2.23835563659668	8.70515576457008	31	-3	51	25	19.0077440517844	10.6900793141494	18.3483924865723	1.12392993687609	0.423728813559322	60901193	38.78470251577	0.993973225312454	0.979103887763671	0.0019018920120536	612	585	552	509	448	0.977201995751618	164	76	0.534818064124491	17.593983105271	8.00548076580655	-2.20141817687499	8.54232119406127	18	15	20	18	2
67	0	0	3.98	0	Inconclusive	2	1	2	2	2	2	-0.207172816172809	-0.456967923365938	35.3812294006348	712.685913085938	-1.88640749454498	12.5339218539739	39	14	52	15	15.1450994505297	7.03840560642528	14.5839786529541	0.754529402351056	0.2	157585768	44.3226061014126	0.996110550132765	0.986648715359587	0.0156949275091315	614	592	574	547	498	0.970953787850456	116	45	0.562255986742068	18.4908311205854	6.78947737124538	-1.8592295341995	12.1689426367031	19	16	20	19	1
68	0	0	72.54	0	Inconclusive	1	2	2	2	2	2	0.255118319293607	0.365573711749494	29.5197925567627	809.159545898438	-2.40032815933228	9.8845077312419	36	1	50	18	17.4021258414837	8.32117683246572	16.1781253814697	0.963615505807761	0.257142857142857	30653705	40.9948281130382	0.995175438596491	0.981140350877193	0.00455043859649118	608	589	565	535	459	0.976589912280702	149	54	0.54450851619163	17.9251096491228	7.73759318973146	-2.3595240362052	9.57748361040356	19	15	20	19	1
69	0	0	47.8	1	Atypical	2	1	2	2	2	2	0.176988432524123	0.387015658544272	25.3101889557776	1109.25818576182	-1.09975225039792	6.34157378923648	31.7342530282301	-16.0242365626132	47.9791968017808	25.804929541164	21.7345716792296	11.7310285300878	20.2477999650622	1.69091417523059	0.628132147896318	49603205.8204431	41.9555573491911	0.98855097953685	0.963286314601099	-0.0555486565437431	583.773825831826	560.312046947341	534.868836020826	476.397318742471	394.103249164051	1.02031665162238	184.637335313131	78.4155311219217	0.511095836283727	16.8392183152773	10.6341076624612	-1.09299470503144	6.1165187745184	17.411476952986	13.2827796536823	18.9005590189069	17.7493252265096	2.50001331633144
70	0	0	4.24	0	Mesenchymal	1	2	1	1	1	1	0.387749182858534	0.547595919832875	26.7884194808667	719.102301087871	-2.1187561911988	9.48214029357178	31.9966417572484	-4.64290506074378	47.9791968017808	16.3057639443049	16.3436568012824	7.84993012018626	15.1440620755154	1.15984170964971	0.321086492334925	57016047.6494922	40.60336419433	0.992639224309789	0.976048567161269	-0.0625849994740647	582.765301483991	556.25475716517	535.40633848626	504.067139765048	438.365957361092	1.0427011027412	139.382560184567	49.0710529136178	0.51960864382407	17.1208620620023	6.89991827338461	-2.10294956658352	9.16213718392901	17.411476952986	14.3542818108719	18.9005590189069	17.7493252265096	1.41082230365348
71	0	1	62.23	0	Basal	1	2	1	1	1	1	0.362581494818587	0.476898517076579	25.6474152160365	613.468574212646	-1.76415882665846	8.81254907327608	30.4223093831385	-5.86233343594408	47.0478130410297	21.8052808688023	16.4445192005933	9.56835435217338	15.7433460388893	1.27836852732418	0.511428560439768	18157763.6015976	39.3901182782768	0.994303298262024	0.982345922736093	-0.0631557051754623	578.226941918736	554.733273496857	525.73129410845	483.591472208341	433.566386592738	1.05055812457701	139.382560184567	66.2729884150373	0.512425351818882	16.8926642040418	5.88762445244964	-1.72990734187768	8.45153132037261	17.411476952986	14.3542818108719	18.9005590189069	17.7493252265096	1.95541780999246
72	0	0	35.45	1	Atypical	1	2	1	1	1	1	0.260475183564992	0.704534875034969	37.7972450256348	437.229858398438	-2.49624466896057	17.4772136900498	40	21	54	14	12.2566747292601	6.33455481300018	11.9890985488892	0.553216035523391	0.175	40905245	43.1955996321193	0.998494731560462	0.993203484924508	0.00392282078182726	620	599	578	556	520	0.989280664142681	100	43	0.570096119017343	18.7397710167404	4.26202589292086	-2.40026305839995	16.6168807123253	19	17	20	19	2
73	0	1	3.35	0	Inconclusive	1	2	1	2	1	1	0.470250147232845	0.212637990824462	57.8356552124023	1112.40551757812	-1.93726229667664	7.64690155350098	64	22	86	27	21.9399942022327	12.0356404320991	21.1593475341797	0.576681350913535	0.219512195121951	204338896	66.7634861811305	0.996204436882403	0.987260868616801	0.0425364832144494	717	683	650	602	523	0.944724385402351	194	81	0.630437136086854	20.6593809305674	10.542203460306	-1.92156295473171	7.51667115972061	21	17	23	22	2
74	0	1	42.02	0	Atypical	2	1	2	2	2	2	0.219441574422713	0.139604138595432	25.7807388305664	839.59375	-2.23835563659668	8.70515576457008	31	-3	51	25	19.0077440517844	10.6900793141494	18.3483924865723	1.12392993687609	0.423728813559322	60901193	38.78470251577	0.993973225312454	0.979103887763671	0.0019018920120536	612	585	552	509	448	0.977201995751618	164	76	0.534818064124491	17.593983105271	8.00548076580655	-2.20141817687499	8.54232119406127	18	15	20	18	2
75	0	0	80.72	0	Inconclusive	2	1	2	2	2	2	-0.304986015633395	-0.270810195614497	28.0724314396419	805.802244279153	-1.75969861043399	9.4083826875004	33.30858540234	-4.23642893567702	47.6687355481971	12.8060713559884	16.3783552708611	6.8209623936079	14.7322166829754	1.05247803212416	0.231369017440051	25270657.2055254	41.7980967690038	0.992646626157061	0.976617427379592	-0.0547676080183362	582.261039310074	560.312046947341	544.543880398635	520.115635958143	441.032385565733	1.03476351340641	136.18810546961	38.4463280450939	0.528574693344009	17.3923007881351	7.73879397154431	-1.73346901737664	9.12394858722368	17.9469926471951	14.3542818108719	18.9005590189069	17.7493252265096	0.866226797314495
76	0	0	25.43	0	Inconclusive	2	1	2	2	2	2	0.144208709460955	0.208489216462752	36.0425960694553	356.994119873085	-2.40601642923171	16.7155577345806	39.8683036277979	17.7132818179282	56.9825731557075	14.8058956921692	11.6036291249585	6.41865528954276	11.5818788783869	0.560521785352182	0.192087892114376	29514431.5761565	46.2207960873487	0.998659744448225	0.995353646731048	-0.0438380883037746	630.670208006127	607.985201887839	588.081580098779	564.387349594266	530.624373241672	1.04426350947543	97.8546488901209	45.5294779574432	0.581579845234387	19.093139263021	3.52426311892253	-2.35673285983077	16.0812090706454	19.0180240356135	17.5687882824407	20.4244223300096	18.9305685791508	1.41082230365348
77	0	0	60.65	0	Inconclusive	1	2	2	1	1	2	-0.216832068616576	0.259145621360034	25.3893756866455	795.794250488281	-1.79306066036224	8.15541673267777	30	-4	48	24	18.5125641759528	10.5013458994884	18.0191440582275	1.11108779407566	0.428571428571429	41457971	37.9527751311685	0.995031616982836	0.985789729692169	0.0186574942672504	659	633	600	553	487	0.967132235424918	172	80	0.58327653969027	19.1407476895282	9.07083702000283	-1.76261121748927	7.96771529080342	20	16	22	20	3
78	0	0	25.86	0	Basal	2	1	2	1	1	2	-0.265377345990027	-0.50143538840255	33.7808632388807	1593.86948504854	-0.36070888003083	4.97620982431768	38.293971253688	-5.45585731087731	67.5382557775526	34.3041829699326	26.4735039443653	15.1910435404478	26.0040844295945	0.89585893912332	0.419087338041488	83224830.3928187	48.6561551014035	0.995475528937963	0.980695803241034	0.0243177619400398	679.079376702181	619.649910011579	574.644018462932	512.368086071821	435.166243515523	0.952537336597514	244.267156659003	104.724373653505	0.563756663498032	18.5279305950648	15.1693976380819	-0.366180090070064	4.77591942795341	19.0180240356135	14.3542818108719	21.9482856411123	19.5211902554714	3.5892043290094
79	0	1	6.01	1	Basal	2	2	1	1	1	1	-0.309267283535724	0.254980867478168	30.8170185089111	684.755737304688	-2.6546676158905	10.4629619175764	36	7.40000000000009	53	21	16.7191311258992	9.18876116542277	16.017017364502	0.849135935523456	0.304347826086957	22857730	40.4282845585729	0.997854844476225	0.99070432606364	0.46356810868788	814	782	746	698	630	0.52713621737576	184	84	0.724492458135647	23.6373972112978	11.2384870402925	-2.63826876881692	10.3921712701781	24	21	26	25	2
80	0	0	15.87	0	Atypical	2	1	2	2	2	2	-0.280819755095286	-0.509201094102416	30.3214454650879	819.27880859375	-3.10995125770569	12.201239519264	38	6	51	19	17.5848523107552	8.83895850471938	16.0867958068848	0.943986883518457	0.267605633802817	45391464	41.697364925108	0.993718159880492	0.982303596736507	0.0727391121155245	746	724	698	653	579	0.909564484620983	167	71	0.668548695782771	21.8616463017581	11.5369160164688	-3.07969233432504	12.0475895054854	23	19	24	23	3
81	0	1	23.66	0	Inconclusive	2	1	2	2	2	2	-0.287073303628689	-0.47249425600246	26.8044662475586	654.656982421875	-3.10649347305298	14.5022159245831	31	8	47	19	15.2652675754465	8.00527570601282	14.7643327713013	0.954552322262831	0.311475409836066	47591648	37.0558993295327	0.994575723477307	0.985198649701376	0.0261981015032171	713	687	655	619	572	0.959000548198159	141	68	0.638917373185529	20.9240024236129	8.80174910943179	-3.05565979406118	14.1522648287122	21	19	23	22	2
82	0	1	6.47	0	Inconclusive	1	2	1	2	1	2	-0.216535410800934	0.393245614756934	33.7536821315338	811.761418242446	-1.83825707345615	9.44449638024494	38.293971253688	7.95785481632591	59.1558019307933	21.8052808688023	17.6260859547597	9.49852377095898	17.2455774920456	0.735896541082966	0.276081020168044	122964960.221852	45.9179329515123	0.995631829697694	0.986442449357102	-0.0323659010657771	637.729878440968	603.927912105669	574.644018462932	537.270924992141	488.494807608344	1.02142573727235	147.368696971961	66.2729884150373	0.563588563543125	18.5254483273797	7.75638528776078	-1.82890210012318	9.16509236742659	19.0180240356135	15.9615350466563	20.9323767670439	18.3399469028302	1.95541780999246
83	0	1	4.73	0	Classical	1	2	1	2	1	2	0.370346486224686	0.419881063416522	36.9889162887489	522.182904406023	-2.80727024824841	15.6341464554288	41.4426360019079	18.5262340680618	59.1558019307933	15.8058078602597	13.3778689873176	6.98529341402092	13.0674348548151	0.590738420863731	0.193559067862913	95982870.1232875	47.6801048064259	0.997413118075078	0.992154529147425	-0.0383815344127161	637.729878440968	613.056814115552	593.994107218551	567.707728116975	530.624373241672	1.03459435474541	105.308376558355	47.5532350752572	0.583997273263115	19.1761756550873	4.99250059672996	-2.7752052785058	15.1554092260498	19.5535397298226	17.5687882824407	20.9323767670439	19.5211902554714	1.41082230365348
84	0	1	5.13	0	Basal	2	1	1	1	1	2	0.256765264636982	-0.30773748805284	52.7093811035156	1034.33483886719	-0.319987565279007	7.25739469839534	52	26	79	22	19.5328545067231	9.78247403735469	19.5312843322754	0.610158491403052	0.211538461538462	266840801	61.7463405180815	0.997456743202503	0.991555815913929	0.0600951578105131	695	647	614	580	535	0.931460658103416	160	67	0.614923185912913	20.1633685293403	9.77682270407525	-0.330616854647307	7.13958713607624	20	18	23	20	2
85	0	0	4.63	0	Basal	1	2	1	1	1	1	-0.190280831931742	0.359827991404668	36.2046394348145	1650.18420410156	-0.901951730251312	3.5181243187125	41	-8	76	37	27.8552003923643	15.7842545002037	27.5355625152588	1.12202358564546	0.480519480519481	402155055	54.4157345339797	0.992423461498815	0.97291148187963	0.042904266128676	686	629	580	517	432	0.930007215750953	254	112	0.564833299731764	18.5659946691799	15.5775692475013	-0.899006607260028	3.46449063287124	19	14	22	20	4
86	0	1	5.52	0	Classical	1	2	1	1	1	1	0.410259050286632	0.422708419176949	28.9068470001221	944.658142089844	-1.99850463867188	9.04313180811285	34	1	52	20	18.7915065787127	9.2876185908227	18.0783252716064	1.06325298900521	0.303030303030303	166768671	42.1939340046116	0.992975563929841	0.977656315053431	0.00745145346044218	614	586	559	526	459	0.970204861592988	155	60	0.542677887606522	17.8607816553329	8.97955070903245	-1.9689661327308	8.79930075876727	18	15	20	19	2
87	0	0	42.22	0	Inconclusive	1	2	1	1	1	1	-0.235338034632092	0.501295200078347	31.0432624816895	720.507080078125	-1.10541498661041	9.85605272259489	34	8	51	19	16.1859936538356	8.27773999472338	15.9758596420288	0.864672743791964	0.292307692307692	293045278	41.0406240890766	0.99694797767598	0.989240328078031	0.0150761856043407	611	583	559	526	480	0.97416414247369	131	57	0.549143828366511	18.0680813642712	6.86614540639147	-1.09506454907537	9.5493650617511	18	16	20	19	2
88	0	0	60.85	0	Mesenchymal	2	1	2	2	2	2	-0.366295766484204	-0.21710036610651	34.612548828125	890.759338378906	-1.81308817863464	9.43551734041193	40	8	54	18	17.7424382314936	8.06241691628961	16.8325481414795	0.862276619827172	0.236842105263158	54935100	45.7032501277901	0.995057034220532	0.982737642585551	0.0147148288973384	620	598	577	544	480	0.968022813688213	140	54	0.559944202757891	18.4206463878327	8.50537600803828	-1.79113378887694	9.17149609121597	19	16	20	19	2
89	0	0	15.8	0	Inconclusive	1	2	2	2	2	1	-0.208090239849555	0.509907897083552	32.8315925598145	644.933410644531	-1.52734696865082	9.84666709947257	37	6	54	20	16.4278696521051	9.27838665001838	15.957691192627	0.773509208901158	0.285714285714286	198189285	41.5071772266784	0.997618136931048	0.991081052887792	0.00770193678500641	620	592	568	532	474	0.983379116102785	146	60	0.554561659437524	18.2418460308077	6.14592476769792	-1.50415974692131	9.51629244219605	19	16	20	19	2
90	0	0	16.62	0	Basal	1	2	2	1	1	1	0.374109841340071	0.312354571399288	27.4037437438965	1206.41430664062	-0.61246520280838	5.26012660828053	31	-10	55	24	22.0038089752197	11.3475761413574	21.7124691009521	1.26747190558494	0.4	11082676	44.2422683816132	0.995054750971388	0.978452843518191	0.026139173436948	620	581	547	508	422	0.952313670081243	198	73	0.535315163273482	17.6264570823031	11.5501513120931	-0.612378692751029	5.10600865297102	18	14	20	18	2
91	0	0	21.45	0	Basal	1	2	1	1	1	1	0.416551576104236	0.623399804674683	15.5956153869629	1281.05676269531	-0.856863617897034	5.75796289659435	21	-22	42	26	22.9099998474121	12.0658836364746	22.2202644348145	2.29499461307381	0.684210526315789	10290374	39.0419522241975	0.988594282328544	0.967560361427937	0.0165901347948452	583	553	520	474	389	0.950970226633091	194	79	0.502333469597579	16.5736927862539	12.1548048939177	-0.85678448769026	5.6172516599472	17	13	19	17	2
92	0	0	56.9	0	Inconclusive	1	2	1	1	1	1	0.253296935757345	0.203210782245442	29.3929921551497	206.168967057345	-4.31044920946706	28.6551412695656	33.0461966733217	12.0226160669936	45.805968026695	9.30637876767187	8.10008472314572	4.13925520558201	7.9249762417448	0.64875390132689	0.174507884121717	53416610.0079574	39.4662277607403	0.998078310742897	0.994006162116829	-0.0635121558320484	571.671533657812	554.733273496857	541.856368071466	525.649600162658	505.026662477118	1.06433671191375	61.1184196681105	27.8216031765701	0.53600522658335	17.6538063864133	2.00684199119159	-4.17050368325429	27.1032956368347	17.9469926471951	16.4972861252511	18.9005590189069	17.7493252265096	0.866226797314495
93	0	0	52.9	1	Inconclusive	1	1	2	2	2	1	-0.250710222894697	0.518690175104577	32.911548614502	953.353881835938	-1.87674474716187	7.23953376950518	39	-2	57	23	20.1638792253202	10.7268826558444	19.2048969268799	0.938163973658042	0.306666666666667	92833158	45.1279230649322	0.994888557388557	0.983064233064233	0.00800719550719553	629	605	574	535	450	0.975057037557038	179	70	0.554843717005879	18.2455247455247	9.0302756898931	-1.85395925664821	7.05461733994959	19	15	21	19	2
94	0	0	53.62	0	Inconclusive	1	2	1	1	2	1	0.308902727852211	0.480706099868095	26.8432483673096	750.350891113281	-2.50678753852844	10.3921249388664	33	0	48	21	17.4550955191056	9.24978936989459	16.5293350219727	1.02046269204188	0.344262295081967	21610639	38.3524704930636	0.994214538524367	0.982575551320446	0.00149741355839916	602	580	556	517	456	0.981078137762047	146	63	0.536396422286703	17.6673699972774	7.15977655708513	-2.44826078230804	10.0236377067951	18	15	20	19	2
95	0	0	20.7	0	Basal	1	2	1	1	1	1	-0.240567798064885	0.157473141259254	34.9055493377682	1404.25175226553	-0.402745453840777	5.65347146224182	39.081137440743	-1.39109606020967	67.8487170311363	27.8047538773448	23.9315714775849	13.0362584036264	23.5622698861557	0.818663331681952	0.329587384024693	68077801.6387075	48.8601282509646	0.995502835990153	0.986003361025484	0.0149150797833049	680.592163223933	616.606942674951	579.481540651837	530.630167946722	451.698098384297	0.968963625646877	229.359701322535	84.9927417548174	0.570854776964087	18.7586241605532	13.3805055414519	-0.409718210954117	5.43498441320026	19.0180240356135	14.8900328894667	21.9482856411123	19.5211902554714	3.04460882267042
96	0	0	48.69	1	Inconclusive	1	1	2	1	2	1	0.156212709638326	0.525895439329985	32.7496910095215	970.590637207031	-2.06548762321472	9.87422491751713	38	7	54	18	18.3124107952002	8.51772338112576	17.4076175689697	0.951285423171041	0.243243243243243	55951021	45.2001323101594	0.992843058497042	0.977178120207405	0.011575257430804	620	595	571	541	477	0.965602862776601	143	54	0.554312382198894	18.2391367852187	9.2167857004894	-2.04376518553954	9.6183689034522	19	16	20	19	2
97	0	0	47.8	0	Classical	1	2	1	1	1	1	-0.242111553425954	0.538629633145285	42.4171409606934	1475.08508300781	-0.218696251511574	3.76596512693205	39	8	89	30	25.4766324790928	13.8432076570209	25.1305027008057	0.90545556678073	0.357142857142857	178061733	57.2212986728603	0.995715494097312	0.984995035121915	0.0783531315508809	726	629	574	538	480	0.906641903571034	246	91	0.583653787287343	19.1692839542496	13.9351544981277	-0.228393752153698	3.71680491503875	19	16	24	19	3
98	0	1	22.34	0	Mesenchymal	1	1	1	1	2	2	-0.209609827063652	0.427504307298538	33.0783615112305	1018.4248046875	-1.70197474956512	8.27396933399556	36	6	62	24	19.8662671964229	10.4624061584473	19.6045970916748	0.964762679283233	0.333333333333333	21783003	45.9630121625276	0.992629230918437	0.979730385025701	0.0144505867520124	647	604	567	531	476	0.965279798273688	171	73	0.557355289534516	18.3262535156629	9.78610058901271	-1.68643036153303	8.13637559772158	19	16	21	19	3
99	0	1	33.31	0	Inconclusive	1	2	1	1	1	1	0.300148492607397	0.196997565133137	36.5503082275391	918.586791992188	-1.67281854152679	6.94159826090053	40	7	67	25	20.0325332142058	11.2363279823717	19.756010055542	0.829218637235035	0.324675324675325	39390893	47.4817375004566	0.996565934065934	0.988495879120879	0.106971153846154	755	699	661	613	547	0.881524725274725	208	86	0.648408223929057	21.2863438644689	11.4050149751638	-1.64684725328439	6.77951597083131	22	18	25	22	3
100	0	0	54.93	0	Inconclusive	1	1	2	2	2	2	-0.275201065057946	-0.195535558774802	29.1871725989323	619.038989596291	-2.02794995706322	10.0384918263091	33.5709741313583	1.86071294032445	51.3942705912013	19.8054565326214	15.7695097738343	8.60066263846795	15.2998371775586	0.880559370853324	0.330103978275872	22627720.795873	41.5903663319091	0.99556400968562	0.988324891202817	-0.0250318596905729	640.755451484472	613.056814115552	584.319062840742	547.232060560268	494.360949658554	1.01552740644615	144.706651376163	66.2729884150373	0.57155776084358	18.7751965766684	7.55618755217677	-2.0041361422453	9.74681277968022	19.0180240356135	16.4972861252511	20.9323767670439	19.5211902554714	2.50001331633144
101	0	0	7.69	0	Inconclusive	2	1	1	1	2	1	-0.133575630452076	-0.546388332236129	41.0037117004395	710.447998046875	-1.68893599510193	14.2979147644578	43	23	60	16	14.771799501081	7.22509384155273	14.6130056381226	0.650044332365561	0.186046511627907	27069862	48.9055532286117	0.99584732284856	0.988513871708782	0.0155504506096483	636	608	584	559	523	0.972963421099134	113	49	0.576820591575849	18.9565294221594	6.86098360803167	-1.67118770104676	13.7551409358271	19	17	21	19	2
102	0	1	7.85	0	Atypical	2	1	2	2	2	2	-0.293290851505396	-0.425446495829682	33.1032540974079	1183.04927175299	0.242132298773925	5.85895857733464	35.1453065054682	3.4866174405915	66.6068720168016	22.8051930368927	21.191090115156	10.9688020012198	20.9368543675577	0.845030705191109	0.322469259026865	79023727.0172011	46.7782990615641	0.997723156776046	0.988295385121029	0.00948861399181506	674.541017136926	591.756042759159	554.756427241879	520.669032378594	470.896381457713	0.977558300930708	203.804063602875	69.3086240917584	0.559476278450534	18.3928285207816	11.2734679756619	0.228414835133327	5.64830636017072	18.4825083414043	15.4257839680615	21.9482856411123	17.7493252265096	1.95541780999246
103	0	0	6.83	0	Inconclusive	1	2	1	1	1	1	0.221947065243022	0.498707656335947	36.9894752502441	379.430419921875	-3.00230383872986	19.9449221473603	40	21	52	13	11.481735668987	6.09749944571603	11.1286067962646	0.526608546309063	0.164556962025316	104105322	41.8048155041806	0.998388423508872	0.994846312679414	0.00250130101227153	625	606	588	566	529	0.992345011667142	96	40	0.577702179676361	18.9570246269033	3.77787075567615	-2.87908532229538	18.9848886673146	19	17	20	19	1
104	0	0	59.1	0	Atypical	2	1	2	2	2	2	-0.298629452406048	-0.497366177447962	33.9505157470703	560.358520507812	-2.57009387016296	13.9202792969326	36	15	55	18	14.5292775489239	8.09153773330882	14.3646049499512	0.697246935069483	0.25	24266315	41.3883675029958	0.99717633771001	0.98849357616829	0.00331780319073838	636	605	577	548	511	0.985175772977552	125	57	0.569229436976154	18.7477057743894	5.68419458122742	-2.51176428423934	13.4813051819029	19	17	21	19	2
105	0	0	59.83	0	Basal	1	2	1	1	1	1	-0.256468284963252	0.287689928685131	39.7217636108398	846.854309082031	-2.04130744934082	9.38786492315607	43	13	66	24	18.5282261149015	10.2245160078851	18.2145023345947	0.732615036924829	0.27906976744186	133226076	49.2409674846716	0.995632075128308	0.98600444072362	0.00964583409165365	656	623	586	550	495	0.976358606631966	161	73	0.575493613221564	18.9064900083719	8.02714566416144	-2.01490023619116	9.1727558563983	19	16	21	20	2
106	0	0	32.82	0	Inconclusive	1	2	1	1	1	1	-0.289698552353217	0.596872876112105	38.6348571777344	458.704315185547	-1.7793356180191	19.0076829650105	39	23	56	16	12.3879435398268	6.68098806261427	12.3728036880493	0.554353892982795	0.205128205128205	77420016	44.1741458398522	0.997781978575929	0.993446754883428	0.0102583490863264	626	598	574	550	526	0.983188405797101	100	48	0.572160175298172	18.8060491493384	4.39320852436443	-1.75942276238187	18.1951699225953	19	17	20	19	2
107	0	0	9.82	0	Inconclusive	1	2	1	1	1	1	0.219206111164868	0.283536700502833	33.7615051269531	653.828063964844	-2.13265466690063	11.8844876319266	36	11	58	21	16.1442088274501	9.13472679692851	16.0432834625244	0.757373279789067	0.295774647887324	24863848	42.3517366863069	0.996032318568749	0.989900447265907	0.00786322320011545	654	616	585	550	506	0.982037224065791	148	66	0.576630554952586	18.9262011253787	6.62974345341671	-2.07983524367346	11.4581918569432	19	17	21	19	2
108	0	0	60.45	0	Classical	1	2	1	1	1	1	0.217270897291564	0.589106156778752	34.9769020080566	631.967529296875	-2.1549379825592	16.0896770155168	38	18	52	15	13.9211542008979	6.69454880609752	13.5906591415405	0.71873044554539	0.2	69080391	43.0738189579577	0.99597131576827	0.987994520989445	0.00982998952542102	615	594	573	549	512	0.978164531464024	103	45	0.56279375822523	18.4775602288293	6.04247580294864	-2.10324102469067	15.6502523698473	19	17	20	19	1
109	0	0	49.25	0	Inconclusive	1	1	2	2	2	2	-0.380747422546506	-0.470073431943531	41.2518920898438	288.41455078125	-3.05960965156555	23.565968307939	44	26	55	12	10.2161638416829	5.44775428097251	9.90222263336182	0.411684684401699	0.13953488372093	186228214	44.6098968142801	0.999081000213721	0.996591151955546	0.00146398803163073	623	605	589	568	535	0.995127163923915	88	37	0.580096579802714	19.067322077367	2.80335403839056	-2.94003654175473	22.0143296180228	19	18	20	19	1
110	0	0	21.82	1	Inconclusive	2	1	2	2	2	2	-0.255647127387269	-0.598903931506224	33.4998245239258	1172.68908691406	-1.65672838687897	4.44464366000771	42	-8	64	31	24.1825056739933	14.0197265436773	23.0053825378418	1.02223067633472	0.413333333333333	84426003	47.9048101024825	0.99548778167387	0.977901003017206	0.00698578379406889	650	617	583	523	432	0.970915219223137	218	94	0.55663557221088	18.3012041642882	11.1170555507223	-1.63838520113721	4.3565057912893	19	14	21	20	3
111	0	0	67.22	0	Inconclusive	1	1	1	1	2	2	-0.304271946609008	-0.173839387557329	35.7059707641602	768.771606445312	-1.94775116443634	14.0835223837916	37	19	56	16	14.9696310311073	6.9762258662028	14.8998069763184	0.776529255679263	0.210526315789474	56154597	45.2072407620317	0.994213342067911	0.984532518106052	0.0133566255413619	626	595	568	547	514	0.971175892564691	112	48	0.563276582256092	18.5161407722823	7.30531322806321	-1.92662298848397	13.7297475954417	19	17	20	19	2
112	0	0	4.27	0	Mesenchymal	2	1	2	2	2	2	-0.207466240410353	-0.612853603423877	32.3634757995605	1056.89367675781	-2.45718002319336	8.75223061117751	38	3	60	24	20.3826501009057	10.599993125389	19.5106887817383	1.00452440314144	0.315789473684211	32976328	45.8725403956533	0.990491991576798	0.973900835938996	0.00331823112756047	656	625	587	550	478	0.970582604811435	178	75	0.568682267871854	18.6850871035671	10.6488995505139	-2.42786116143534	8.60072492654414	19	16	21	20	2
113	0	1	11.83	0	Basal	2	1	2	2	2	2	-0.432598424225169	-0.34138741291317	39.2741851806641	1130.88159179688	-0.111428081989288	3.91681711111557	40	2	73	31	23.1407738371807	13.5881610498155	23.1271724700928	0.856251576036739	0.392405063291139	114271947	51.7043583407004	0.998034857878114	0.992560533395719	0.0387179787109604	677	623	577	529	462	0.953842554684758	215	94	0.574136131686723	18.864101064452	10.710435444693	-0.12494970987584	3.82494765547436	19	15	22	19	3
114	0	1	12.71	0	Inconclusive	1	2	2	2	1	2	-0.345162940392813	0.318216186384846	40.9647941589355	1292.92431640625	-1.34908092021942	4.94487954612748	44	5	77	30	23.8312326711463	12.9928071513973	23.6264514923096	0.877759977459199	0.340909090909091	53757971	54.5072336580816	0.994694373825578	0.980767105117719	0.0352603072841826	689	635	589	544	471	0.945506797833536	218	91	0.579267755652193	19.02912567702	12.2309965053725	-1.33572487698179	4.8639456918635	19	16	23	19	3
115	0	1	4.93	0	Inconclusive	1	2	1	2	1	2	-0.29208237645867	0.389888680127567	26.4553494222026	846.444529637153	-1.35374237476484	7.6253072567752	30.9470868411751	-6.6752856860776	49.5315030696992	20.8053687007118	18.0379461261668	9.29263207043321	17.5058488703446	1.28148016796607	0.444942880313006	19325877.561441	41.1137308469246	0.991903078842187	0.976087203796451	-0.0518719485130428	602.431526266763	568.933787734452	539.706358209731	499.639968401436	436.766100438307	1.03097267740275	161.743743189269	65.7670491355838	0.527252573199805	17.3541589224077	8.88712292834994	-1.34175596102637	7.37822829457618	17.9469926471951	14.3542818108719	19.9164678929754	17.7493252265096	1.95541780999246
116	0	1	4.57	0	Atypical	2	1	2	2	2	2	-0.42596964170359	-0.18031602531252	30.3898739752783	1451.32607966504	-0.60353530076983	6.27031263605546	34.8829177764499	-8.30119018634466	59.4662631843769	22.3052369528475	22.6587731402657	10.6927188805178	22.0949182563742	1.06201680837893	0.345214360122863	27188720.9458012	45.9522750516638	0.989963928730867	0.97136924155856	-0.016881504558514	639.24266496272	582.627140749276	553.143919845577	512.368086071821	423.96724505603	0.987104393936716	213.387427747748	67.7908062533978	0.542357167532937	17.8443667207766	13.8083200014328	-0.612862291974551	6.05236003430781	17.9469926471951	13.8185307322771	20.9323767670439	18.3399469028302	2.50001331633144
117	0	1	7	0	Atypical	2	1	2	2	2	2	-0.250235461392741	-0.51826816818919	38.2398643493652	615.224426269531	0.294901132583618	11.4195490762838	38	18	55	17	14.4173441692948	7.24867095568429	14.4085569381714	0.648635093635625	0.226666666666667	42586995	45.5797732823975	0.998780428313576	0.995170496121762	0.0264890970291234	623	595	571	544	511	0.968681399092639	112	51	0.570956658399948	18.7701839114103	5.89386489129489	0.265584935128455	10.884135750019	19	17	20	19	2
118	0	1	11.73	0	Basal	1	2	1	1	1	1	0.290907033851502	0.398485035477615	31.758020401001	961.529541015625	-2.12801313400269	8.32291732048279	38	1	56	22	19.5017783805191	9.63461439577339	18.480073928833	0.976400273578842	0.305555555555556	54280231	44.3858231799435	0.99390243902439	0.978912601626016	0.00671457607433212	628	600	573	533	460	0.972198025551684	168	67	0.552999664153119	18.170368757259	9.16050700687523	-2.08782250454431	8.13793673429363	19	15	21	19	2
119	0	0	34.6	0	Inconclusive	2	1	2	2	1	2	-0.183836133703577	-0.280637252461523	33.0290794372559	801.684143066406	-1.797483086586	7.43290348647967	39	2	55	20	18.2205175538656	9.24175197782764	17.2493553161621	0.857245427429716	0.27027027027027	41069503	43.5040667626004	0.997327188940092	0.987004608294931	0.00608294930875575	625	600	576	539	464	0.980921658986175	161	61	0.556856672340543	18.2922119815668	7.64120201957994	-1.75469779032316	7.24441294360967	19	15	20	19	2
120	0	0	67.12	0	Mesenchymal	2	1	1	2	2	2	-0.24787276169671	0.429967058258151	42.6999664306641	1165.96606445312	-1.1921900510788	7.08296247429558	44	14	74	24	21.0193193676341	10.5781888961792	20.9723930358887	0.799678503312753	0.272727272727273	36056783	54.6743748550763	0.99452827060189	0.982921571878627	0.0407063505223014	680	626	589	553	498	0.942215221356326	182	73	0.584522883022303	19.1972309733046	11.0591765473809	-1.18741290371346	6.94283999190707	19	16	22	19	2
121	0	1	16.49	0	Mesenchymal	1	1	1	1	1	1	0.17233017207162	-0.198743136406467	29.9702900442771	686.093064656882	-1.39797355198268	10.1884100732865	33.8333628603766	5.11252194085856	52.0151930983686	16.3057639443049	15.1263536240709	7.35155958791263	14.9187553354208	0.8592441069283	0.270417969980256	132410362.572406	42.4778475927361	0.995642261851513	0.984847230300228	-0.0497505686262953	602.431526266763	570.455271402766	546.693890260371	519.00884311724	477.295809148851	1.0386986541515	121.280650133142	49.5769921930713	0.539698928810561	17.7634720519416	6.55544446721547	-1.39497996066034	9.87722217740142	17.9469926471951	15.9615350466563	19.9164678929754	17.7493252265096	1.41082230365348
122	0	1	14.03	0	Atypical	2	1	2	2	2	2	-0.334291900875938	-0.207726349675313	40.9166374206543	661.091430664062	-2.1403501033783	10.5601680929621	44	16	65	24	16.8515466961614	9.97336769104004	16.5767192840576	0.628392261536059	0.272727272727273	27425395	48.3246174099719	0.997360354223433	0.990888964577657	0.00425749318801094	654	627	590	553	505	0.986631471389646	149	74	0.579620279339285	19.0426600817439	6.37139197028664	-2.10258884512708	10.2401845763287	19	17	21	19	3
123	1	1	15.8	0	Classical	2	1	2	2	1	2	-0.223140055061922	0.157613572208808	43.2123107910156	1145.38549804688	-1.57212793827057	7.87108676949488	46	17	71	23	20.3902139784042	9.92846393585205	20.204122543335	0.78319219194144	0.252747252747253	31274727	54.8879699019522	0.99364223099894	0.980541373663424	0.0337154416722859	671	629	595	559	508	0.946825931991138	163	70	0.586082855806389	19.2456410750409	10.8241609920668	-1.57116031469783	7.77472688991348	20	17	22	20	3
124	1	0	8.34	0	Inconclusive	1	1	1	1	2	2	0.361002751382057	0.325601525926984	38.8151245117188	641.089111328125	-2.30861043930054	13.5964705526525	41	18	60	20	15.5050403875878	8.65188967022922	15.3719749450684	0.652316278837759	0.24390243902439	61860348	46.343338579843	0.996319827795716	0.989480262472659	0.0222893448599104	682	653	620	588	545	0.967190917612749	137	65	0.612390052101193	20.0787070791237	7.04831340664606	-2.27289452924019	13.2588063121272	20	18	22	21	2
125	1	0	61.08	0	Inconclusive	2	1	2	2	2	2	-0.152758832809054	-0.172744274084517	38.1554222106934	689.421630859375	-2.26660656929016	12.8218086591929	43	15	58	18	15.7599150611317	7.98453099581564	15.1854801177979	0.688154872241557	0.219512195121951	37971103	46.3169521503431	0.996610169491525	0.987570621468927	0.00779661016949151	632	608	586	553	502	0.979774011299435	130	55	0.570729910701662	18.7627118644068	6.59420281528296	-2.23940019337256	12.4762590498167	19	17	21	19	2
126	1	1	9.76	0	Inconclusive	1	2	1	1	1	1	0.288892965672505	0.306641771697097	42.0515213012695	519.260986328125	-3.07269215583801	20.8475069591976	44	26	58	12	12.1828992497892	5.60159595649007	11.9260721206665	0.541889998004329	0.136363636363636	116193953	47.8288381578917	0.996594018860867	0.990589254424822	0.00838698245821279	634	609	591	573	536	0.982202271966609	98	36	0.584268536053231	19.1675230838895	5.00910649261087	-2.96358821012284	19.9221648117211	19	18	21	19	1
127	1	0	7.66	0	Inconclusive	2	1	2	2	2	2	-0.340029379313611	-0.262904492741732	48.8109664916992	319.469024658203	0.834694564342499	7.98249140131927	48	31	66	16	11.9806986628238	7.13648786685625	11.9507055282593	0.366181981859421	0.166666666666667	196008760	51.9804439935418	0.999917290434639	0.999820795941717	0.0171346649573356	656	626	602	577	550	0.982686130984382	106	49	0.603074588035232	19.7922611416677	3.06181679010976	0.793297530900959	7.6011719769876	20	18	21	20	1
128	1	1	7.66	0	Inconclusive	1	2	2	1	1	2	0.372970329977771	0.417022367667303	42.7664451599121	891.663635253906	-1.64004361629486	11.3529390046713	45	21	65	17	16.8602215804149	8.01038090879703	16.7210063934326	0.698228184296395	0.191011235955056	184063249	52.1599062716964	0.994944866526739	0.985588435273598	0.0264729358204984	653	617	592	565	520	0.9591154994531	133	52	0.584721772057332	19.2026487716913	8.46353039495245	-1.62774569107257	11.1442042873146	19	17	21	20	1
129	1	1	12.75	0	Inconclusive	2	1	1	2	1	2	0.142380625038589	-0.156979208562585	35.9718246459961	1487.806640625	-1.36876738071442	6.01309731011888	42	-1	65	23	23.5058017005605	10.7821660762441	22.7785873413086	1.07228635294412	0.283950617283951	74053536	52.7434913785094	0.989782118707739	0.969045830202855	0.0299774605559729	653	614	583	544	453	0.939068369646882	200	70	0.564116445521404	18.5459804658152	14.0684718223081	-1.36345746417464	5.92377072261448	19	15	21	19	2
130	1	1	11.1	0	Classical	2	1	1	1	1	2	0.215462472903724	-0.168447155107594	43.4348678588867	954.9697265625	-2.11636900901794	10.1690864149943	48	17	67	21	18.595230722785	9.18445459398244	17.9706001281738	0.711469517175113	0.221052631578947	474766116	53.3063472776268	0.994673178556252	0.98297811215054	0.0155615008469048	659	632	602	568	508	0.967416611303635	151	64	0.586785676620425	19.2659520346662	9.041240499043	-2.09561491082454	9.98491693232653	20	17	22	20	2
131	1	1	127.9	0	Inconclusive	2	1	2	2	2	2	-0.31064714601161	-0.227476895985834	27.8879680633545	1385.38061523438	-1.41769480705261	4.96542783804389	35	-11	58	31	24.9663309138828	13.5082016619802	24.0041408538818	1.33465089135867	0.492063492063492	30294533	46.509382606898	0.990503391645841	0.967011781506605	0.0162799000357016	632	598	562	505	423	0.950731881470903	209	93	0.539587356010062	17.7601570867547	13.1224111142027	-1.41484900719416	4.90272036735295	18	14	21	19	3
132	1	0	4.14	0	Basal	1	2	1	1	1	1	0.235854532834963	-0.122665625662178	36.0697479248047	596.574279785156	-1.66802167892456	12.3742545728202	40	13	54	16	14.4989439115049	7.26526174342233	14.0156221389771	0.677156662108234	0.205128205128205	206982702	43.5614597295868	0.997845538890315	0.991556346033958	0.0092412629726063	620	598	577	550	495	0.982315083061352	125	48	0.564364435028009	18.5608199787304	5.69697752265487	-1.63988896577532	11.9457796403795	19	16	20	19	2
133	1	1	32.89	0	Atypical	2	1	2	2	1	2	0.17909572892181	-0.397052845846642	44.2329330444336	514.661865234375	-3.0097770690918	21.9048110548684	47	27	61	18	13.1628407271008	7.42578529657102	12.9720964431763	0.512879401208829	0.195652173913043	52960492	49.7112618653992	0.996640380756848	0.991041015351594	0.00774578881060151	643	625	600	570	539	0.983295226540992	104	55	0.590962667207359	19.3895291866922	4.9615141780362	-2.91484941924247	20.9693258879768	20	18	21	20	1
134	1	0	5.06	0	Basal	1	2	2	2	2	1	-0.215126234181948	0.372200334552054	29.7449107632007	985.578270268422	-1.18305197890733	8.38033170521113	34.095751589395	0.234808440057389	53.2570381127033	17.8056321964405	17.9705964188093	8.18365820364285	17.4686096526141	0.978237156428116	0.289809626683895	104292640.98636	43.6786531028005	0.992277061159127	0.976916911900249	-0.0401931305834533	608.48267235377	573.498238739394	548.306397656673	517.348653855885	458.097526075436	1.01909116426001	146.836287852801	54.1304457081529	0.538289250898905	17.7171322874141	9.39416611333547	-1.18544956166299	8.1221879946241	17.9469926471951	14.8900328894667	19.9164678929754	18.3399469028302	1.41082230365348
135	1	0	60.48	0	Inconclusive	2	1	2	2	1	2	0.250910015068831	-0.513634010764976	34.5305061340332	651.865600585938	-2.66208052635193	12.4265731665404	41	9	55	22	16.6473605461775	9.579195343827	15.7575912475586	0.739394282007585	0.289473684210526	64743326	42.9444286295892	0.996012077707514	0.988150173759471	0.00233578305702731	627	608	584	541	486	0.985814390702444	141	67	0.563160422999197	18.5172904916539	6.32028726347536	-2.58953002763606	11.9424954521141	19	16	21	20	2
136	1	0	1.87	1	Inconclusive	1	1	2	2	1	1	0.2344454826723	-0.158689264260381	29.1147987377015	736.344940177226	-0.576817690574227	8.91609758129567	32.7838079443034	1.45423681525768	50.7733480840339	17.3056761123953	15.9682634667886	7.83039386853647	15.7609346519017	0.934466453445514	0.311971520059482	382678682.353266	42.1220492607867	0.996081093341114	0.9867133694623	-0.0440062418227049	596.380380179756	564.369336729511	540.243860675165	509.047707549112	462.89709684379	1.03452857529021	129.266786920536	52.6126278697924	0.534299836380729	17.5910406986054	7.03632059119193	-0.5843089113415	8.6155165571748	17.9469926471951	15.4257839680615	19.4085134559412	17.7493252265096	1.95541780999246
137	1	0	4.9	0	Atypical	2	1	2	2	2	2	-0.288847355982921	-0.4412612898543	34.0742607116699	750.341674804688	-2.12355589866638	11.5609850334943	38	12	53	17	15.9993241467895	7.61292803139153	15.4967069625854	0.803901968605295	0.232876712328767	29599984	43.7195930384331	0.995415213741444	0.98501872659176	0.010202763786646	619	595	573	543	494	0.974815962805114	125	52	0.560419711975956	18.4149554436265	7.20092317701512	-2.11909884694329	11.4536446990284	19	16	20	19	1
138	1	1	1.28	0	Mesenchymal	1	1	2	2	2	1	-0.172901255992631	0.302809648156963	38.7119636535645	897.671813964844	-1.86870360374451	10.7208593561469	41	16	63	19	17.3154472707689	8.45096675805373	17.1188125610352	0.773951227076735	0.228915662650602	372194200	48.952075456263	0.994495235642544	0.9828611898017	0.0168168941540047	647	611	580	553	505	0.966044295647695	142	58	0.572404351299535	18.8122070563997	8.51812036711992	-1.85092623744137	10.4959691598756	19	17	21	19	2
139	1	1	11.1	0	Inconclusive	2	1	2	2	2	2	-0.224260054802641	-0.339906738341358	36.211311340332	608.935485839844	-2.50714039802551	15.5132384639535	40	17	53	15	14.0865299927467	6.88693642161785	13.5952138900757	0.681461601020622	0.194805194805195	79993421	43.82003445865	0.996111284476344	0.988357857845844	0.00933771814013784	624	603	584	557	514	0.979020139705706	110	46	0.571785556890816	18.7815598070045	5.96817480601409	-2.44859251127306	14.9895155226571	19	17	20	19	2
140	1	1	8.05	1	Mesenchymal	1	2	1	1	1	1	0.312408220739394	0.455280196547303	26.5950355529785	1154.76928710938	-0.855451464653015	5.20910373087795	29	-7	59	34	23.3889712337356	14.1345902212864	23.262939453125	1.27775337595051	0.607142857142857	106737418	43.1520534751896	0.9934927862389	0.979902653477783	0.0173583852340329	635	592	544	489	435	0.96254426824375	200	103	0.535681326028668	17.634235271541	10.9396447497972	-0.856275359324903	5.10221811963217	18	14	21	19	3
141	1	0	41.4	0	Atypical	2	1	2	2	2	2	-0.441542318272503	-0.544014877927055	42.3794441223145	479.910125732422	-0.347191691398621	8.84337903841972	42	22	65	18	14.2425891969148	8.1231375519194	14.2258081436157	0.516921624804854	0.214285714285714	215630166	47.7066477332716	0.999345604998733	0.997414084269189	0.0182491767288694	653	611	583	556	523	0.979164907540319	130	55	0.58353115316617	19.1705543358946	4.58573643171366	-0.352346383049183	8.51400741834303	19	17	21	19	2
142	1	0	60.65	0	Inconclusive	2	1	2	1	1	2	-0.276402644011103	-0.423525115173922	36.2117462158203	521.618469238281	-0.86577969789505	8.1842777393454	37	13	59	22	15.600813553785	9.4980681117153	15.5715913772583	0.63070607203927	0.297297297297297	137945580	42.8126181910804	0.998817432899282	0.99590752059527	0.0103374966781823	637	603	570	536	497	0.985570023917087	140	67	0.56655252781349	18.6032952431571	5.01304787110945	-0.83674103914668	7.97500059620437	19	16	21	19	2
143	1	1	4.7	0	Classical	2	1	1	1	1	2	0.187878860044992	0.408941211524008	37.2527389526367	485.063110351562	-0.366665542125702	10.9815552742677	37	18	58	18	13.9057067765966	7.83390857458766	13.8975324630737	0.591208833628579	0.243243243243243	74752573	43.2757901404017	0.998897657522235	0.995715896279594	0.013228109733183	628	592	564	537	506	0.982487786546411	122	55	0.564015775765744	18.5382187147689	4.69789420895954	-0.383074312344042	10.7730188805322	19	17	21	19	1
144	1	1	6.74	0	Inconclusive	2	1	2	2	2	2	-0.162659922283306	-0.548680005102412	40.8301544189453	318.153686523438	-0.413763791322708	14.5475172343054	40	24	58	17	11.8022025550502	7.34136080094383	11.7965879440308	0.436855147612974	0.209876543209877	110656214	44.5562176909316	0.999425895692424	0.997631819731247	0.008970379805881	627	600	572	548	523	0.988661439925366	104	52	0.573686677581617	18.8405425285707	3.16924849735259	-0.384415555098945	13.5072795938891	19	17	21	19	2
145	1	0	1.35	0	Inconclusive	2	1	2	1	2	2	-0.260278102274012	-0.568878023808031	27.1004398012842	962.907594307818	-0.51299560094777	6.5036620096035	30.9470868411751	-7.08176181114436	53.567499366287	24.3050612890283	19.8458637779503	10.8759978390798	19.5833914303117	1.24003259987008	0.526818764172815	40440270.8245984	42.0306097182943	0.993769165197219	0.980866061638427	-0.0419654001440408	613.021031919025	565.383659175053	531.643821228223	486.358454310599	430.899958388097	1.02557268239741	178.780835002376	74.3680168862936	0.524139178984725	17.2622169689002	9.3727103390211	-0.51151204051512	6.26226350694308	17.411476952986	14.3542818108719	19.9164678929754	17.7493252265096	2.50001331633144
146	1	0	3.06	0	Inconclusive	2	1	2	2	2	2	0.290404715452775	-0.385913665802026	41.4437065124512	398.431335449219	0.338420242071152	12.1785104329733	41	23	60	16	12.5829775963883	7.1723118062059	12.5573263168335	0.481635127304244	0.195121951219512	287251649	46.0003722460717	0.99953591160221	0.997959484346225	0.015366482504604	638	605	580	556	526	0.982593001841621	112	49	0.58068078391467	19.0807513812155	3.8285289381887	0.303839869583153	11.5688849629514	19	17	21	19	2
147	1	1	11.79	0	Mesenchymal	1	2	1	2	1	1	0.462991567022681	0.214684418042726	39.6664886474609	262.463226318359	-1.44987738132477	17.7224968295704	41	26	53	13	9.8110881019952	5.42376472145172	9.76037502288818	0.408423266042094	0.160493827160494	57821144	42.8472085795656	0.999714240355612	0.998412446420067	0.00428639466581993	615	597	578	557	532	0.994126051754247	83	40	0.573177781687069	18.8222892522623	2.62595183187528	-1.36360980466483	16.3241264776631	19	17	20	19	2
148	1	0	75.24	0	Inconclusive	1	2	2	2	1	1	0.222625955686466	0.3736101223777	31.7020835876465	802.065551757812	-0.496226608753204	6.41357976921126	33	3	57	22	18.3197794010482	9.89340305328369	18.2468643188477	0.893340709659832	0.333333333333333	18300357	42.5098307625942	0.99802508146539	0.992297817715019	0.0170830453243803	628	588	555	521	464	0.975214772390639	164	67	0.549803333500381	18.0709983213192	7.62397079164328	-0.494042727743709	6.37072055663145	18	15	21	18	2
149	1	0	28.16	0	Basal	1	1	1	1	1	1	0.243235607980486	0.145381576545055	43.327995300293	575.822631835938	-0.473355531692505	9.23587592384821	44	21	64	19	15.0266537098428	8.11487652237341	15.0067863464355	0.553829097771461	0.218390804597701	99405981	49.5291439347505	0.99891417008045	0.996125561423424	0.0232466314594542	649	615	588	558	518	0.97287892996397	131	57	0.585148509152754	19.1970781303983	5.53186254505304	-0.445884552946181	8.84835058986912	19	17	21	19	2
150	1	1	4.44	0	Mesenchymal	1	1	2	1	2	2	0.255665829335165	-0.304790774483111	36.6804084777832	616.4130859375	-1.38967454433441	8.81915923026104	38	12	61	24	16.7434953575533	10.0712720024983	16.6877632141113	0.676864538346255	0.315789473684211	76812990	44.2929711112592	0.99793119301203	0.992720864301586	0.0121574336577018	653	619	582	545	502	0.980563430643884	151	74	0.576749379829604	18.931780451051	6.11030535552211	-1.33934163370311	8.52459193026694	19	17	21	19	2
151	1	0	64.85	0	Atypical	2	1	2	2	2	2	-0.177313108026409	-0.598922890408068	45.4785995483398	1465.68395996094	-0.197688847780228	3.36146874417924	42	10	94	34	26.3847746808763	15.2862803248265	26.2016181945801	0.841808070051348	0.377777777777778	167692669	59.4476037961175	0.996185538766306	0.987734715812101	0.0905354997787191	741	644	583	541	486	0.897199216033382	255	103	0.592957923888779	19.463214684622	13.853586673242	-0.204199337280827	3.30558849426349	19	16	24	19	3
152	1	1	5.82	0	Atypical	2	1	2	2	2	2	-0.312559762544942	-0.587882103490767	31.2922401428223	360.284332275391	-0.534587442874908	10.1035095115589	32	12	49	18	12.7168179712393	7.62045289398827	12.6837720870972	0.606577132504344	0.28125	142727428	36.5991398673824	0.999418129944722	0.99791652980207	0.00528375550195681	606	582	555	527	494	0.992632774300114	112	55	0.551597569996864	18.1237975467608	3.47378287388134	-0.497660797204082	9.71066585659599	18	16	20	18	2
153	1	0	7.52	0	Basal	1	2	1	1	1	1	0.299913405747814	0.305163999416681	36.74169921875	724.297058105469	-0.574270188808441	7.64486442377875	37	11	63	22	17.529404486928	9.97446892006222	17.5214462280273	0.732485653605318	0.297297297297297	334457179	45.5440002292803	0.998182855583533	0.992948487366815	0.0182458664615919	647	602	568	535	489	0.974702620905223	158	67	0.566442265562222	18.6182694335223	6.89340929722237	-0.575992100426245	7.44631854297516	19	16	21	19	2
154	1	1	15.44	0	Inconclusive	1	1	1	1	2	2	0.185448136715004	-0.515698437903912	37.0861740112305	613.739685058594	-0.433942198753357	6.58809470600511	37	12	63	23	16.6550284139571	9.77836426346287	16.652853012085	0.668005550918609	0.306666666666667	455888544	44.601504600389	0.999118562121734	0.996064074424775	0.013452836528182	647	605	568	535	492	0.982611237896593	155	70	0.567492838977887	18.6528182012558	5.85633796320092	-0.437942404717722	6.36604714718689	19	16	21	19	2
155	1	0	4.4	0	Inconclusive	2	1	1	1	1	1	0.185670548705892	-0.16483628813212	28.581298828125	654.233947753906	-0.280010908842087	7.46729292682606	30	3	51	19	16.0505309735861	8.45102705891858	15.9819307327271	0.894920748370081	0.322033898305085	348047661	38.3550086866217	0.998786925850314	0.994281221865767	0.013259280862593	611	574	547	517	465	0.981021941003174	146	57	0.541710365713172	17.8233561154576	6.23499697271304	-0.283561626849728	7.20881083616814	18	15	20	18	2
156	1	0	70.28	0	Inconclusive	2	1	2	2	2	2	0.301308650063491	0.320984892143248	42.4716911315918	596.23974609375	-0.487552583217621	8.72369467292985	43	18	65	22	16.1405858677658	9.56276381196404	16.1302795410156	0.57492462104794	0.255813953488372	168548365	48.9906617637555	0.998846581038362	0.995856235582263	0.0206191439068152	653	620	586	553	511	0.975237091675448	142	67	0.583841224529858	19.1748782502207	5.676947572253	-0.490279549669967	8.43622782934292	19	17	21	19	2
157	1	0	38.34	0	Basal	1	2	1	1	1	1	0.260598571992218	0.380304504677446	31.1375350952148	904.737854003906	-0.657001316547394	4.71537360970963	34	-3	60	29	20.9829511518483	12.7069968273769	20.8212203979492	0.966000054004284	0.446153846153846	244389848	43.2933411199873	0.997768216644042	0.990589696983641	0.0154690963194748	638	598	559	511	447	0.975120600664167	191	87	0.549458104539438	18.0739939718841	8.59028066906918	-0.657454104645202	4.61314615847362	18	15	21	19	3
158	1	0	2.43	0	Basal	1	2	1	1	1	1	0.246767560054455	0.525723620689418	35.4588241577148	584.997131347656	-1.88025200366974	13.6575260248688	36	18	56	19	14.3723595104831	7.78968748728199	14.3519639968872	0.682107050001316	0.26027397260274	86132137	42.9222533959312	0.997283538672142	0.98951916495551	0.0121706023271732	626	595	565	538	511	0.977348562628337	115	57	0.56255618212326	18.4945670773443	5.5933140836252	-1.83241801907146	13.1225694504402	19	17	20	18	2
159	1	0	65.38	0	Inconclusive	2	1	2	2	2	2	0.1833491619542	-0.468264214954632	37.518367767334	841.957153320312	-0.702029049396515	7.32910629702801	39	10	63	24	18.7659669193242	10.5493478686429	18.6933135986328	0.77339446456191	0.315789473684211	141524188	47.4298817198671	0.997488515521928	0.990510403586018	0.0239385798985869	647	608	574	535	486	0.966571823687431	161	73	0.568812895806585	18.6959037370253	7.9843164850826	-0.708062541850406	7.18427599419213	19	16	21	19	2
160	1	0	1.64	0	Mesenchymal	2	1	2	2	2	2	-0.213811717920056	-0.574574501148573	27.7063903808594	1025.70593261719	-0.938377559185028	5.18600785722052	31	-6	57	31	22.1030406049348	13.1884161341631	21.8849086761475	1.15592986544185	0.525423728813559	120480679	42.3482502856739	0.99546002590018	0.983760289367529	0.015808040963963	629	592	550	498	438	0.967952248403566	191	94	0.539049156180488	17.7443622452777	9.73387828702161	-0.933489579931287	5.06282971897222	18	14	21	19	3
161	1	1	19.61	0	Inconclusive	2	1	1	2	1	1	0.372717349575512	-0.380210744432109	37.6950607299805	809.121276855469	-1.08195281028748	8.29751469038982	39	12	64	25	18.4265414058981	10.6476222319416	18.3809280395508	0.754609665284994	0.324675324675325	86806432	47.2232707629038	0.996968607100652	0.988773570364281	0.0195242254534245	650	611	574	535	492	0.969249344910856	158	76	0.569355282426238	18.711246981452	7.67811786650363	-1.07799082961068	8.12291957857396	19	16	21	19	2
162	1	0	60.98	0	Inconclusive	1	2	1	1	1	2	-0.294911097246854	0.54172801914866	38.9721717834473	786.32373046875	-0.593547165393829	8.89312132184915	38	18	68	19	17.00151928939	8.62037228045602	16.9427051544189	0.719525322861361	0.253333333333333	32387451	48.0120469757776	0.997224199288256	0.990960854092527	0.0322419928825622	662	598	571	541	511	0.958718861209964	151	57	0.573192730096645	18.8354448398577	7.4731351224022	-0.593598023090937	8.70296661413065	19	17	22	19	2
163	1	1	7.36	0	Inconclusive	2	1	2	2	2	2	0.143604854030147	-0.464560181482571	39.9129791259766	702.50927734375	0.365314841270447	8.10598657123649	38	19	64	19	16.2343744314467	8.16675501255177	16.1055030822754	0.664066981575961	0.246753246753247	201457359	47.9118853519281	0.998951686417502	0.995237010027347	0.0343322698268004	650	602	571	544	514	0.960904740200547	136	58	0.576048250848843	18.9275182315406	6.68106134310425	0.346973527347424	7.8705393236598	19	17	21	19	2
164	1	0	60.78	0	Inconclusive	2	1	2	2	2	2	-0.257470567884576	-0.246782681927401	35.8365135192871	1344.65979003906	-0.185029909014702	3.61520570097556	35	-1	75	34	25.308141077093	14.7554113366325	25.2956256866455	1.02324694784237	0.472222222222222	46037811	51.2730861439284	0.996288259479214	0.986352215623572	0.0479671082686158	682	615	561	512	451	0.938385107354957	231	103	0.562371130838467	18.471962083143	12.7770804809744	-0.188015882949726	3.56845440152923	18	15	22	18	3
165	1	0	61.01	1	Atypical	2	2	2	2	1	2	-0.375198959131594	0.579483828955245	40.097827911377	668.623046875	-1.54072511196136	11.3127043096322	42	18	62	20	15.7917091158187	8.41552404688727	15.7171630859375	0.644866510431698	0.24390243902439	104319063	47.7123274068597	0.997294053464266	0.990769230769231	0.0197272231314785	648	614	587	553	514	0.971042007637752	134	61	0.580155485545557	19.0597708674304	6.46204664689816	-1.50713722740302	10.9615501600627	19	17	21	19	2
166	1	0	13.11	0	Basal	1	2	1	2	1	1	0.190090629382705	0.475981182854222	36.161865234375	908.259338378906	-1.11172533035278	6.02021518953548	39	4	65	28	20.5666604136616	12.181887181154	20.3495254516602	0.833401182911329	0.378378378378378	133753734	47.0740906737135	0.996703060024189	0.988286750940208	0.0182739939362813	653	611	574	526	468	0.970012757003927	185	85	0.564687627039555	18.5643731672162	8.62634616310379	-1.100282974278	5.88140528728707	19	15	21	19	3
167	1	1	8.84	0	Basal	1	2	1	2	2	1	0.239835992166352	-0.20545881376642	32.0239906311035	1000.25103759766	-1.25694954395294	5.92633721033131	36	0	60	24	20.5048965396217	10.9594307783079	20.1886234283447	0.987595392774818	0.342857142857143	298026457	45.0124739854754	0.996580371468197	0.982018056726403	0.0150518043129469	638	598	565	526	456	0.966966252413456	182	72	0.552140731545458	18.1607497348598	9.49703636172762	-1.24855155050024	5.79326210260308	19	15	21	19	3
168	1	1	9.43	0	Mesenchymal	1	2	1	1	2	1	-0.262904275283994	0.409516427895156	39.3403015136719	657.757446289062	-1.34299635887146	8.43812793017913	41	13	64	25	17.4753045903743	10.6941184201421	17.3748836517334	0.65192134757804	0.308641975308642	39986367	46.9618389548244	0.997518062986046	0.993988197010645	0.0173184049418124	663	629	592	551	505	0.976669792068832	158	78	0.585508126846167	19.1950250951409	6.54229724028359	-1.28799522149517	8.24606887269533	19	17	22	20	3
169	1	1	12.19	1	Classical	1	2	1	2	1	2	0.239472559532252	0.177288635888211	34.688117980957	597.590087890625	-0.311280846595764	9.04887095114623	34	13	59	20	15.5843953756059	8.72504579117427	15.5562496185303	0.704727071718676	0.294117647058824	72339447	42.4367466672337	0.998605890114267	0.99467250865095	0.0163558963379721	635	589	559	529	495	0.978316612312978	140	60	0.5602256766463	18.419975603077	5.70512115253282	-0.3244984258945	8.76480918520167	18	16	21	18	2
170	1	1	13.63	0	Inconclusive	2	1	2	2	2	2	-0.330088199994626	0.27496590449398	36.5600967407227	449.712249755859	-1.64748275279999	16.031572284145	38	19	53	16	12.5412155473095	6.68733506410324	12.4295539855957	0.580042776229811	0.210526315789474	101836680	42.2653250807547	0.998298484423239	0.994053466180185	0.00947235475722707	617	595	571	547	514	0.984581111422958	103	48	0.565857799281178	18.6033889980354	4.32908758850652	-1.60768957606023	15.313977899987	19	17	20	19	2
171	1	1	9.03	0	Atypical	2	1	2	2	2	2	-0.262841250763827	-0.370190317962322	23.6769409179688	1177.31384277344	-1.18980646133423	5.34075235712218	25	-7	59	30	22.7944855591266	13.0780706971332	22.7644519805908	1.44917400381594	0.576923076923077	37097432	41.6882506324567	0.992176520191137	0.974280895718167	0.0125081982572848	635	580	532	489	435	0.961772697460883	200	91	0.526845148343321	17.3493394546988	11.1234880392725	-1.17909602271015	5.22361950947234	17	14	21	17	3
172	1	0	20.47	0	Inconclusive	1	2	1	2	1	2	-0.222525782989061	0.301592062351802	35.195426940918	417.833312988281	-1.39515721797943	12.0754003612869	37	15	54	19	13.4784147331211	8.08350695779792	13.3822650909424	0.580784869124518	0.26027397260274	49393422	40.7007662022924	0.998725559244726	0.996478518965691	0.00600328671563199	623	599	572	541	505	0.990475232250059	118	58	0.565197454220495	18.5761813730422	4.06711620924756	-1.33973806013414	11.4841827574553	19	17	20	19	2
173	1	1	10.45	0	Basal	2	2	1	1	1	1	0.358922052336631	0.168184678546905	38.8544654846191	539.564514160156	0.308451950550079	7.87574460770995	38	15	61	21	15.4929258457098	9.2819988930214	15.4811925888062	0.597834193167857	0.272727272727273	111027755	45.2685182133558	0.999427833148763	0.997582133628645	0.0188815060908084	641	605	571	541	502	0.978700627537837	139	64	0.572861076284849	18.8246585455888	5.14732846406595	0.286583047436487	7.57100911029821	19	17	21	19	2
174	1	0	45.08	0	Atypical	2	2	2	1	1	2	0.350062184255808	0.521216294898092	40.4018287658691	781.989929199219	0.151516303420067	7.03672065781842	40	15	65	23	18.1021422724971	10.1634272785512	18.0876750946045	0.692148937221195	0.291139240506329	85227305	49.1355558899094	0.998555281720065	0.995212600209626	0.0334551429137985	653	611	577	541	502	0.961757457295827	151	70	0.577563753946859	18.972465369253	7.42220436641778	0.137643123716335	6.88315838487956	19	17	21	19	2
175	1	0	22.9	0	Inconclusive	1	2	1	2	1	1	-0.247204810438265	0.296814441418185	27.6666487276529	561.720189233913	-2.01458709631784	10.3768202297134	32.2590304862667	-0.578143810076137	47.9791968017808	15.8058078602597	14.5635934824997	7.36187430662496	13.8901739514153	0.971818653212868	0.301742953886134	24517949.1375413	40.2497895089291	0.995912957408687	0.985997012151845	-0.0588046826061686	595.371855831922	569.948110179995	549.38140258754	519.00884311724	463.963668125646	1.04996843926216	127.137150443897	49.0710529136178	0.536711872971053	17.6506827063903	5.78031558703215	-1.9805219227242	10.0308205144422	17.9469926471951	15.4257839680615	19.4085134559412	17.7493252265096	1.41082230365348
176	1	0	38.41	0	Classical	2	2	2	2	2	2	0.171056249114302	-0.318617943157688	28.1076374053955	1292.33422851562	-0.933029413223267	4.72680875933929	32	-10	60	31	24.0839532276351	13.501107283158	23.7741680145264	1.27897802063938	0.508196721311475	40627232	45.6331010094605	0.992824192721681	0.976371091747822	0.0216299333675039	638	595	553	502	426	0.954741158380318	212	93	0.540268510437654	17.7839056893901	12.2562248275996	-0.934707154368593	4.67278650050705	18	14	21	19	3
177	1	0	42.55	0	Basal	2	2	1	1	1	2	-0.302223893895302	-0.247527941349041	28.6956135832302	357.897449491448	-2.14455523279124	14.7690049263059	32.2590304862667	6.73842644112562	47.6687355481971	14.8058956921692	11.6025704931302	6.32793966077013	11.4822170474287	0.779269494388088	0.272947316506818	34180450.5100185	39.8024585966312	0.997474257984062	0.991775868350155	-0.0609204730003223	581.25251496224	559.297724501798	537.018845882561	512.368086071821	483.69523683999	1.05892810690045	92.5305576985252	44.5175993985361	0.531654478418063	17.5081775027214	3.43320717820208	-2.11516402640179	14.2551554048867	17.411476952986	15.9615350466563	18.9005590189069	17.7493252265096	1.41082230365348
178	1	0	37.95	0	Atypical	2	1	2	2	2	2	-0.430452879637361	-0.302098387521894	36.3850173950195	421.627014160156	-1.05537080764771	13.2551642725327	38	16	54	18	13.1516237258911	7.7354588508606	13.0592670440674	0.564341031394444	0.243243243243243	15962557	41.7791284177933	0.999125205030071	0.996282121377802	0.00940404592673594	625	601	576	546	509	0.986878075451066	116	55	0.570553494993079	18.7499179879716	4.09415663624833	-1.03233479830256	13.1275547587324	19	17	20	19	2
179	1	0	32.26	1	Inconclusive	2	2	1	1	1	2	-0.321565899042373	0.283205952665918	37.8049392700195	331.032043457031	-1.69862675666809	13.636527387693	40	20	54	15	11.6638255343623	6.8498770373304	11.5171575546265	0.481267431253882	0.189873417721519	26007608	41.9552642260479	0.999526226734349	0.997292724196277	0.0041285956006768	627	605	584	559	522	0.993164128595601	105	46	0.575828823747606	18.9289340101523	3.35102407517157	-1.63367017845729	12.6275292593782	19	17	21	19	2
180	1	0	13.01	0	Inconclusive	2	1	2	2	2	2	0.338226691236268	0.376172424216063	32.9330520629883	938.318359375	-1.21925282478333	5.63315830835132	39	-4	57	26	20.9105517991289	11.8693466186523	20.0469207763672	0.930128873684323	0.371428571428571	24444775	44.9767079004058	0.996027805362463	0.988166170142337	0.0172955974842768	631	603	576	524	445	0.97087057265806	186	79	0.556557012159462	18.2832671300894	8.94069650891295	-1.20420822061456	5.50307301524134	19	15	21	19	3
181	1	0	25.79	0	Inconclusive	1	2	1	1	1	1	-0.162820800400673	0.638565309101727	36.5086364746094	433.383758544922	-0.763531506061554	7.75039286408814	39	12	58	24	15.0052069630273	9.98999169467172	14.8905248641968	0.570217711316396	0.324324324324324	113621104	42.0280852925973	0.999347065682083	0.997403808783521	0.0052856587640886	634	606	576	533	494	0.992118150019433	140	73	0.567451890289045	18.6341857753595	4.18063001134838	-0.729450867606901	7.38216728404645	19	16	21	19	2
182	1	0	23.98	0	Basal	1	2	2	1	1	1	0.243809664951714	0.293159681422702	39.2248115539551	382.699401855469	-1.47590517997742	16.6360536555899	41	23	55	15	11.6655746531756	6.49882505089391	11.5834264755249	0.498732908698531	0.185185185185185	116782263	43.8322541178629	0.999111608317978	0.995985785733088	0.00732100552777049	622	600	579	555	524	0.988664780205317	98	45	0.572673118959971	18.793086996578	3.6946343635819	-1.39587132419564	15.8042203641973	19	17	20	19	2
183	1	0	23.82	0	Inconclusive	2	2	2	1	1	1	0.195106072370295	-0.230882220031743	42.3067855834961	264.497589111328	-2.89838051795959	25.1001143718458	44	29	56	13	9.82215483346179	5.63371450352935	9.75389671325684	0.384415445962214	0.149425287356322	46788125	45.3250850742976	0.999209659714599	0.996970362239297	0.002371020856202	630	611	593	572	547	0.994599341383095	83	39	0.586896754053724	19.2814489571899	2.61049010688969	-2.73822778683234	22.9757201963924	19	18	21	19	1
184	1	0	18.2	1	Inconclusive	1	2	1	1	1	1	0.453495830267697	0.372895105891771	40.9633293151855	991.628051757812	0.649426579475403	5.89562571401063	37	17	75	20	19.6303935104133	9.57388634722186	19.1296291351318	0.768739425838934	0.263157894736842	44772228	51.6683834393558	0.998449704847654	0.994633593703417	0.0567646532705265	682	600	567	539	506	0.93786894043289	176	61	0.577979655166466	18.9694711108461	9.44418157586031	0.653627350380083	5.77986073015884	19	17	22	18	2
185	1	0	1.45	0	Inconclusive	1	2	2	1	1	1	0.319056307681519	-0.196916721113961	43.4418029785156	935.354736328125	-0.0409565716981888	7.99318324099851	43	17	67	20	18.2730162388184	9.02656565689655	18.261833190918	0.704012439978949	0.232558139534884	56648501	53.1276400616026	0.997309417040359	0.992526158445441	0.0419531639262581	659	617	586	556	508	0.950572994519183	151	61	0.586766063522416	19.2714000996512	8.82145907609366	-0.0580354662422025	7.82737840378106	19	17	22	19	2
186	1	1	12.06	0	Inconclusive	2	2	1	1	1	1	0.381650903068567	-0.198159778732426	37.9629058837891	527.379516601562	0.105893082916737	12.2108127684281	38	18	58	18	14.1226419277011	7.98725795878242	14.1224403381348	0.604925901893921	0.236842105263158	294346238	44.3704797013943	0.998822821215972	0.99641495552137	0.0168684368938532	632	598	571	544	511	0.979546518627517	121	54	0.570141293725	18.7385927362718	5.0458726500683	0.0843519135647293	11.7069561459123	19	17	21	19	2
187	1	0	3.52	0	Inconclusive	1	1	2	2	2	2	-0.255213917526569	0.463726895053029	44.7631187438965	596.502258300781	0.232623860239983	9.4703920796543	45	23	64	17	14.6887378607379	7.465726357094	14.6866254806519	0.545614255694359	0.191011235955056	132063400	50.9925119172769	0.99923211719073	0.997263186910551	0.0288448286046191	650	617	592	565	526	0.968418358305932	124	52	0.590776298754404	19.4005591761996	5.67006682784453	0.201523519442711	9.20042870415233	19	17	21	20	1
188	1	0	35.94	0	Inconclusive	1	1	1	1	2	2	-0.198497259103546	0.472573562354816	25.4767932891846	1474.99951171875	-1.43984413146973	3.79331355934475	37	-26	55	33	27.2075358575124	15.5917595770525	25.2249183654785	1.50747866682131	0.540983606557377	37113654	46.0874966299858	0.989183311394723	0.967378240714245	0.0105305328220683	623	598	568	498	377	0.956847707892177	246	100	0.532273760626076	17.5317919075145	13.9566525264909	-1.42920141756619	3.70012967691909	19	13	20	19	4
189	1	0	54.87	0	Atypical	2	1	2	2	2	2	-0.468652956970696	-0.560506851499067	34.0844841003418	1449.78857421875	-0.329699575901031	5.48121936748958	36	1	62	22	22.530816400468	10.0488937671449	22.4489421844482	1.11710915616343	0.323529411764706	71096632	51.1032529545142	0.992727005583309	0.977593300029386	0.0512048192771084	644	592	565	526	459	0.926388480752277	185	66	0.558362836830365	18.361996767558	13.7150132917909	-0.335756994846522	5.4043475108935	19	15	21	19	2
190	1	1	7.85	0	Basal	2	2	1	1	1	1	-0.227513260694572	0.370608268769164	32.6440963745117	783.588195800781	-2.3855288028717	11.9615564095552	38	10	51.2000000000007	15	16.1055150273593	7.08345746994019	15.1831312179565	0.857510193161396	0.205479452054795	22669612	43.0025808455351	0.994534627620524	0.982543437474509	0.00636267232237542	614	589	571	544	486	0.976180765152133	128	45	0.553964030104009	18.2293824944938	7.44669030308209	-2.34453202295007	11.6571292683547	19	16	20	19	1
191	1	0	63.77	1	Inconclusive	2	1	2	2	2	2	-0.25777524858074	-0.187249557303985	38.8162994384766	1340.93151855469	-0.635427832603455	4.70700778698974	40	3	73	28	23.7217345698663	12.4631076399005	23.6687679290771	0.943385441903624	0.35	66842925	53.3633915442803	0.995271162612363	0.982916542410429	0.045200869083628	677	620	577	535	465	0.937715673326801	212	85	0.572754281994686	18.8156179440208	12.6764365211827	-0.639457365113424	4.61023662979318	19	15	22	19	2
192	1	1	5.36	0	Inconclusive	1	1	2	2	1	2	-0.164028347996701	-0.368077400652413	51.3362426757812	1318.21105957031	1.03087067604065	3.43028761321617	42	26	104	17	24.1341060134735	10.9835295471253	21.5319862365723	0.707242574198287	0.191011235955056	58897042	62.8777992707744	0.998724575417869	0.996039471034436	0.11586225414513	770	614	581	562	532	0.880177216889307	238	52	0.60838777288398	19.9571054574747	12.6082829017471	1.01948985466772	3.344846843774	19	17	25	19	2
193	1	0	34.73	0	Basal	1	2	1	1	1	1	0.225493219247242	0.522353085651649	32.9384384155273	1418.14343261719	-0.811125516891479	5.35380319936441	36	-2	64	26	23.4641629858746	11.6288471044413	23.3176670074463	1.1432917595907	0.371428571428571	183259269	50.031305967271	0.991859258045129	0.974935802873846	0.0374938534666448	650	602	565	523	450	0.937441949407201	200	79	0.554916995616608	18.2494399825165	13.4157341288215	-0.805805077437082	5.25318046565398	19	15	21	19	3
194	1	0	59.01	0	Inconclusive	2	1	2	2	1	2	0.224022929139291	-0.192911923502644	32.9345855712891	1546.19152832031	-0.798756718635559	5.27689906909632	35	-1	63	24	23.5510548860666	10.6024331235207	23.4143238067627	1.19393158595898	0.342857142857143	184125104	51.2928844076355	0.991040809327846	0.970278920896205	0.0431241426611797	647	598	562	526	453	0.927154778235025	194	72	0.554906944553149	18.2498856881573	14.5964791821774	-0.800727247442784	5.19734724489477	18	15	21	19	3
195	1	1	24.48	0	Inconclusive	1	2	1	1	1	1	0.283763198878784	0.47279413326488	40.831729888916	1408.05200195312	0.308088839054108	3.90650171534699	40	2	77	28	24.2723952051786	12.626825319828	24.260684967041	0.91899165434892	0.358974358974359	62028538	55.4552699103784	0.997025285076847	0.991522062469013	0.0685176003966287	689	617	577	532	462	0.923004462072385	227	85	0.578852377414598	19.0135349529003	13.2673924123876	0.292557942645829	3.83550342421015	19	15	23	19	3
196	1	1	10.35	0	Atypical	1	1	2	2	2	2	-0.305552531352855	0.137667414702541	37.4788017272949	460.516906738281	-2.39559888839722	20.832737877515	39	23	53	15	12.0278580063116	6.27054677337089	11.9396324157715	0.572581210379707	0.194805194805195	36952902	43.1877039335023	0.997526751463759	0.992226933171815	0.00802543912780129	617	595	574	550	526	0.984201494044014	91	45	0.568644330783438	18.6976579850596	4.41535288363147	-2.34009746979978	19.9899730419447	19	17	20	19	2
197	1	1	13.63	0	Inconclusive	1	1	2	2	1	2	0.13001125921192	-0.277540105269513	34.852332105987	726.029341919757	0.0185959521108263	8.59978512481279	37.5068050666331	11.6161399419268	61.0185694522953	18.3055882804857	16.2067646940072	8.28365699047183	16.181214163294	0.683841304936254	0.243974801748021	78336058.5153244	46.511620049799	0.998117445424063	0.993632090159514	-0.0135029461458137	646.806597571479	596.3204937641	569.806496274027	540.59130351485	503.426805554334	1.00895113968307	142.044605780365	55.6482635465135	0.570527132694846	18.7462218189494	6.92461517968458	0.00865191653196251	8.33675619404514	18.4825083414043	16.4972861252511	20.9323767670439	18.3399469028302	1.95541780999246
198	1	0	1.84	0	Mesenchymal	1	2	2	2	1	1	0.360632886810948	-0.259698664468323	36.1885375976562	653.988586425781	-1.26550054550171	8.11495033127593	38	11	60	23	16.9419723872292	9.78248176623052	16.8722267150879	0.706665763491275	0.306666666666667	59750079	44.3124131990308	0.997896743238358	0.992408557625949	0.0156429721647113	646	612	578	541	495	0.976765585461238	151	71	0.571710360990324	18.7805054388905	6.40484392606888	-1.22951550746429	7.80176451071032	19	16	21	19	2
199	1	0	5.78	0	Mesenchymal	2	1	1	2	1	2	-0.142635598805879	-0.282122800371224	34.4719085693359	957.176879882812	-1.35791611671448	9.53538746256546	37	11	58	21	18.2799823360881	9.15669189373827	18.1318130493164	0.897492381644486	0.287671232876712	256387966	46.3192193822682	0.994292982544225	0.982067245736473	0.0199578249736406	632	598	568	535	489	0.962109420762832	143	63	0.559562461995057	18.3994326454787	9.07168818541416	-1.34950449973285	9.30353546013817	19	16	21	19	2
200	1	0	71.36	0	Mesenchymal	2	1	2	2	2	2	-0.193571768699197	-0.564371711367123	32.1711921691895	855.443359375	-0.714899897575378	9.81545118110001	34	9	52	18	16.7626716759171	7.91285425982591	16.6280364990234	0.909135203426645	0.272727272727273	103161822	43.4792981519308	0.996151731720726	0.986549386109584	0.0224665567161444	614	583	559	529	483	0.96408282939344	131	54	0.552563952994592	18.1743815283123	8.14192020114679	-0.715039077342935	9.5409601534973	18	16	20	19	2
201	1	0	37.32	0	Basal	1	2	1	1	1	1	-0.319354124290078	0.330565774775254	39.0272216796875	846.826721191406	-1.4241406917572	10.7376929030782	41	18	61	19	16.7511802661695	8.15027106947811	16.6706142425537	0.745640761802468	0.234567901234568	122661668	48.682165157247	0.99557547771316	0.986494580443225	0.0220066850860753	641	608	580	550	511	0.96448789535715	130	58	0.573366602299887	18.8417605348069	8.0372127205995	-1.41131785368562	10.4792518403108	19	17	21	19	2
202	1	0	34.07	0	Inconclusive	2	2	1	1	1	1	-0.229499171086704	0.193515054646004	34.1612167358398	622.126892089844	-3.29481291770935	15.4509149665011	40	13	53	20	15.483908650336	8.32971432040559	14.5134286880493	0.730140025293986	0.263157894736842	24514443	42.2979221345759	0.996350897679171	0.990731280105094	0.746679316888046	854	833	799	748	685	0.244051963217049	169	85	0.773618714320802	25.2420084659174	11.457852862868	-3.24199172924937	15.1051944114554	26	22	28	27	3
203	1	0	4.04	1	Atypical	2	1	2	2	2	2	-0.181687127925656	0.354905039614636	32.0526233434584	563.82049615724	0.896943559702328	8.58721216603099	34.3581403184133	8.77080706645944	54.4988831270381	15.8058078602597	14.3147153907621	7.22556006521398	14.3229906367371	0.721335269763185	0.249688957641883	138232536.037415	43.5302345552536	0.99919398279235	0.996870135058599	-0.0323426715201697	614.533818440776	575.019722407707	549.918905052974	525.649600162658	491.694521453913	1.03337201746755	119.683422775663	48.0591743547107	0.552842411538107	18.183418195155	5.38914542641778	0.872730408061283	8.29473470189357	17.9469926471951	15.9615350466563	19.9164678929754	17.7493252265096	1.41082230365348
204	1	0	38.18	0	Inconclusive	1	1	1	2	2	1	-0.278895252976893	-0.269316773923297	40.2380142211914	1044.92687988281	-0.280608594417572	7.17250445081661	39	17	66	18	18.5763003054685	8.12445630070461	18.5491733551025	0.803352983303856	0.230769230769231	126634954	51.614300902383	0.996444724939518	0.988282318291785	0.0545492794782791	656	602	574	547	508	0.933733038813506	148	55	0.577025663509307	18.9612916798149	9.90863104430124	-0.289189085718587	7.01764317723135	19	17	21	19	2
205	1	0	60.02	0	Basal	2	1	2	2	1	2	-0.238381427191101	-0.474436593903709	29.2379223109582	899.437287463387	-1.61567858003525	8.23494454456549	33.9645572248858	-0.578143810076137	53.2570381127033	19.8054565326214	18.0585081832031	8.81468742437844	17.3353303073062	0.987040321256207	0.330103978275872	16180005.4574273	42.9697493742341	0.991887270543293	0.975314787740344	-0.018922570274826	644.78954887581	605.449395773983	577.869033255535	537.824321412592	473.029524021426	0.99387716030989	170.262289095822	67.2848669739443	0.56342323515184	18.5244487155979	11.4281500830303	-1.65391683242793	8.0622971953751	19.0180240356135	15.4257839680615	20.9323767670439	18.9305685791508	1.95541780999246
206	1	0	2.79	0	Classical	2	2	1	1	1	2	0.251021069930889	0.275374628303763	39.9587059020996	469.774169921875	-0.722026586532593	17.9840120485901	40	25	55	14	11.854287147522	6.22508430480957	11.8520917892456	0.542416824849594	0.175	14963335	45.4584816439859	0.998480872807623	0.992680568982185	0.0146388620356305	608	583	561	539	514	0.978041706946554	94	44	0.560212263084795	18.4442756525342	4.81118149783145	-0.763083386948771	17.0793677512953	18	17	20	18	1
[truncated: 202 more columns]
